# Supplementary material for: Regulation rewiring analysis reveals mutual regulation between STAT1 and miR-155-5p in tumor immunosurveillance in seven major cancers
Source: Sci Rep. 2015 Jul 9;5:12063. doi: 10.1038/srep12063 (PMC4496795; doi:10.1038/srep12063)
Supplement: Supplementary table S1 [file srep12063-s2.xls]

## Sheet: STAT1 up down-regulated drugs
Gene	Probe ID	Instance IDs	Drug Name	Concentrations	Cell line	Fold changes (<-0.68 (down-regulation by >2-fold changes); >0.68 (up-regulation by >2-fold changes))
STAT1	AFFX-HUMISGF3A/M97935_5_at	2805	harmaline	1.4e-05	MCF7	-1.42	Down-regulation
STAT1	AFFX-HUMISGF3A/M97935_5_at	6173	valproic acid	0.0002	HL60	-1.38	Down-regulation
STAT1	AFFX-HUMISGF3A/M97935_MA_at	2546	meclofenoxate	1.36e-05	HL60	-1.37	Down-regulation
STAT1	209969_s_at	3963	lanatoside C	4e-06	MCF7	-1.37	Down-regulation
STAT1	AFFX-HUMISGF3A/M97935_5_at	6711	puromycin	7.4e-06	PC3	-1.36	Down-regulation
STAT1	AFFX-HUMISGF3A/M97935_5_at	4121	ginkgolide A	9.8e-06	MCF7	-1.34	Down-regulation
STAT1	AFFX-HUMISGF3A/M97935_5_at	6735	neostigmine bromide	1.32e-05	PC3	-1.32	Down-regulation
STAT1	AFFX-HUMISGF3A/M97935_5_at	6750	hesperetin	1.32e-05	PC3	-1.32	Down-regulation
STAT1	AFFX-HUMISGF3A/M97935_MA_at	4299	diphenylpyraline	1.26e-05	PC3	-1.31	Down-regulation
STAT1	209969_s_at	7008	triprolidine	1.28e-05	MCF7	-1.31	Down-regulation
STAT1	AFFX-HUMISGF3A/M97935_MA_at	6173	valproic acid	0.0002	HL60	-1.26	Down-regulation
STAT1	AFFX-HUMISGF3A/M97935_5_at	4101	betulinic acid	8.8e-06	PC3	-1.23	Down-regulation
STAT1	AFFX-HUMISGF3A/M97935_5_at	2674	valproic acid	0.0002	HL60	-1.23	Down-regulation
STAT1	AFFX-HUMISGF3A/M97935_5_at	4229	cyclopenthiazide	1.06e-05	PC3	-1.21	Down-regulation
STAT1	AFFX-HUMISGF3A/M97935_MB_at	6173	valproic acid	0.0002	HL60	-1.21	Down-regulation
STAT1	209969_s_at	3851	helveticoside	7.4e-06	MCF7	-1.2	Down-regulation
STAT1	AFFX-HUMISGF3A/M97935_MA_at	2805	harmaline	1.4e-05	MCF7	-1.19	Down-regulation
STAT1	209969_s_at	4404	proscillaridin	7.6e-06	MCF7	-1.19	Down-regulation
STAT1	AFFX-HUMISGF3A/M97935_5_at	4302	trichostatin A	1e-07	PC3	-1.18	Down-regulation
STAT1	AFFX-HUMISGF3A/M97935_5_at	4585	captopril	1.72e-05	PC3	-1.18	Down-regulation
STAT1	AFFX-HUMISGF3A/M97935_MB_at	7498	irinotecan	0.0001	MCF7	-1.18	Down-regulation
STAT1	AFFX-HUMISGF3A/M97935_5_at	3245	fusaric acid	2.24e-05	MCF7	-1.17	Down-regulation
STAT1	AFFX-HUMISGF3A/M97935_5_at	3144	deptropine	7.6e-06	HL60	-1.17	Down-regulation
STAT1	AFFX-HUMISGF3A/M97935_5_at	6716	glycocholic acid	8.6e-06	PC3	-1.17	Down-regulation
STAT1	AFFX-HUMISGF3A/M97935_MA_at	2161	picrotoxinin	1.36e-05	HL60	-1.17	Down-regulation
STAT1	AFFX-HUMISGF3A/M97935_5_at	2965	iopanoic acid	7e-06	HL60	-1.16	Down-regulation
STAT1	AFFX-HUMISGF3A/M97935_5_at	6835	clobetasol	8.6e-06	MCF7	-1.15	Down-regulation
STAT1	AFFX-HUMISGF3A/M97935_5_at	2677	chlorpromazine	1e-06	HL60	-1.14	Down-regulation
STAT1	AFFX-HUMISGF3A/M97935_5_at	7357	gabexate	9.6e-06	MCF7	-1.14	Down-regulation
STAT1	AFFX-HUMISGF3A/M97935_MB_at	4121	ginkgolide A	9.8e-06	MCF7	-1.14	Down-regulation
STAT1	209969_s_at	1741	laudanosine	1.12e-05	HL60	-1.13	Down-regulation
STAT1	209969_s_at	1836	sulfaphenazole	1.28e-05	HL60	-1.13	Down-regulation
STAT1	AFFX-HUMISGF3A/M97935_5_at	2166	succinylsulfathiazole	1.12e-05	HL60	-1.12	Down-regulation
STAT1	AFFX-HUMISGF3A/M97935_5_at	4647	butyl hydroxybenzoate	2.06e-05	PC3	-1.12	Down-regulation
STAT1	AFFX-HUMISGF3A/M97935_5_at	4650	cotinine	2.26e-05	PC3	-1.12	Down-regulation
STAT1	AFFX-HUMISGF3A/M97935_3_at	2927	sanguinarine	1.2e-05	HL60	-1.1	Down-regulation
STAT1	AFFX-HUMISGF3A/M97935_5_at	5052	allantoin	2.52e-05	PC3	-1.1	Down-regulation
STAT1	AFFX-HUMISGF3A/M97935_5_at	6868	PF-00562151-00	1e-05	MCF7	-1.09	Down-regulation
STAT1	AFFX-HUMISGF3A/M97935_MA_at	3144	deptropine	7.6e-06	HL60	-1.09	Down-regulation
STAT1	AFFX-HUMISGF3A/M97935_MB_at	4299	diphenylpyraline	1.26e-05	PC3	-1.09	Down-regulation
STAT1	AFFX-HUMISGF3A/M97935_5_at	6164	acetylsalicylic acid	0.0001	HL60	-1.08	Down-regulation
STAT1	AFFX-HUMISGF3A/M97935_MA_at	2655	domperidone	7.4e-06	MCF7	-1.08	Down-regulation
STAT1	AFFX-HUMISGF3A/M97935_3_at	2026	midecamycin	5e-06	HL60	-1.07	Down-regulation
STAT1	AFFX-HUMISGF3A/M97935_5_at	2671	tretinoin	1e-06	HL60	-1.06	Down-regulation
STAT1	AFFX-HUMISGF3A/M97935_5_at	3998	etifenin	1.24e-05	PC3	-1.05	Down-regulation
STAT1	AFFX-HUMISGF3A/M97935_5_at	6142	dorzolamide	1.1e-05	HL60	-1.04	Down-regulation
STAT1	AFFX-HUMISGF3A/M97935_5_at	5066	diethylcarbamazine	1.02e-05	PC3	-1.04	Down-regulation
STAT1	209969_s_at	6735	neostigmine bromide	1.32e-05	PC3	-1.04	Down-regulation
STAT1	AFFX-HUMISGF3A/M97935_5_at	2766	pseudopelletierine	2.1e-05	MCF7	-1.03	Down-regulation
STAT1	AFFX-HUMISGF3A/M97935_MB_at	2805	harmaline	1.4e-05	MCF7	-1.03	Down-regulation
STAT1	200887_s_at	2927	sanguinarine	1.2e-05	HL60	-1.03	Down-regulation
STAT1	209969_s_at	6687	naftidrofuryl	8.4e-06	PC3	-1.03	Down-regulation
STAT1	AFFX-HUMISGF3A/M97935_5_at	6714	hesperidin	6.6e-06	PC3	-1.02	Down-regulation
STAT1	AFFX-HUMISGF3A/M97935_MA_at	508	staurosporine	1e-08	SKMEL5	-1.02	Down-regulation
STAT1	AFFX-HUMISGF3A/M97935_MA_at	5017	trichostatin A	1e-07	MCF7	-1.02	Down-regulation
STAT1	209969_s_at	6047	helveticoside	7.4e-06	MCF7	-1.02	Down-regulation
STAT1	AFFX-HUMISGF3A/M97935_MA_at	6750	hesperetin	1.32e-05	PC3	-1.01	Down-regulation
STAT1	AFFX-HUMISGF3A/M97935_MB_at	3144	deptropine	7.6e-06	HL60	-1.01	Down-regulation
STAT1	AFFX-HUMISGF3A/M97935_MB_at	2927	sanguinarine	1.2e-05	HL60	-1.01	Down-regulation
STAT1	AFFX-HUMISGF3A/M97935_5_at	4216	minoxidil	1.92e-05	PC3	-1	Down-regulation
STAT1	AFFX-HUMISGF3A/M97935_5_at	2544	medrysone	1.16e-05	HL60	-1	Down-regulation
STAT1	AFFX-HUMISGF3A/M97935_5_at	2546	meclofenoxate	1.36e-05	HL60	-1	Down-regulation
STAT1	AFFX-HUMISGF3A/M97935_5_at	2559	ethoxyquin	1.84e-05	HL60	-1	Down-regulation
STAT1	AFFX-HUMISGF3A/M97935_5_at	5344	metergoline	1e-05	MCF7	-1	Down-regulation
STAT1	AFFX-HUMISGF3A/M97935_5_at	4961	dl-alpha tocopherol	9.2e-06	MCF7	-1	Down-regulation
STAT1	AFFX-HUMISGF3A/M97935_MA_at	4121	ginkgolide A	9.8e-06	MCF7	-1	Down-regulation
STAT1	AFFX-HUMISGF3A/M97935_MA_at	3245	fusaric acid	2.24e-05	MCF7	-1	Down-regulation
STAT1	AFFX-HUMISGF3A/M97935_MA_at	4623	hymecromone	2.28e-05	PC3	-1	Down-regulation
STAT1	AFFX-HUMISGF3A/M97935_MB_at	380	tamoxifen	1e-06	MCF7	-1	Down-regulation
STAT1	AFFX-HUMISGF3A/M97935_MB_at	7503	trichostatin A	1e-06	PC3	-1	Down-regulation
STAT1	AFFX-HUMISGF3A/M97935_5_at	3545	cyproterone	9.6e-06	MCF7	-0.99	Down-regulation
STAT1	AFFX-HUMISGF3A/M97935_5_at	3557	ronidazole	2e-05	MCF7	-0.99	Down-regulation
STAT1	AFFX-HUMISGF3A/M97935_5_at	3624	prilocaine	1.56e-05	MCF7	-0.99	Down-regulation
STAT1	AFFX-HUMISGF3A/M97935_5_at	4545	ethotoin	1.96e-05	PC3	-0.99	Down-regulation
STAT1	AFFX-HUMISGF3A/M97935_MB_at	4830	piperine	1.4e-05	MCF7	-0.99	Down-regulation
STAT1	209969_s_at	203	nordihydroguaiaretic acid	1e-06	MCF7	-0.99	Down-regulation
STAT1	AFFX-HUMISGF3A/M97935_MB_at	4820	SR-95531	1.08e-05	MCF7	-0.98	Down-regulation
STAT1	200887_s_at	2026	midecamycin	5e-06	HL60	-0.98	Down-regulation
STAT1	AFFX-HUMISGF3A/M97935_5_at	4360	phenelzine	1.7e-05	MCF7	-0.97	Down-regulation
STAT1	AFFX-HUMISGF3A/M97935_MA_at	6487	nabumetone	1.76e-05	MCF7	-0.97	Down-regulation
STAT1	AFFX-HUMISGF3A/M97935_MA_at	6490	adipiodone	3.6e-06	MCF7	-0.97	Down-regulation
STAT1	AFFX-HUMISGF3A/M97935_MB_at	4566	sulpiride	1.18e-05	PC3	-0.97	Down-regulation
STAT1	209969_s_at	3945	helveticoside	7.4e-06	MCF7	-0.97	Down-regulation
STAT1	209969_s_at	4585	captopril	1.72e-05	PC3	-0.97	Down-regulation
STAT1	AFFX-HUMISGF3A/M97935_3_at	3041	luteolin	1.4e-05	HL60	-0.96	Down-regulation
STAT1	AFFX-HUMISGF3A/M97935_5_at	2655	domperidone	7.4e-06	MCF7	-0.96	Down-regulation
STAT1	AFFX-HUMISGF3A/M97935_5_at	2797	seneciphylline	1.2e-05	MCF7	-0.96	Down-regulation
STAT1	AFFX-HUMISGF3A/M97935_5_at	2538	sulfapyridine	1.6e-05	HL60	-0.96	Down-regulation
STAT1	AFFX-HUMISGF3A/M97935_5_at	6872	fulvestrant	1e-06	MCF7	-0.96	Down-regulation
STAT1	AFFX-HUMISGF3A/M97935_5_at	7524	suramin sodium	1e-05	MCF7	-0.96	Down-regulation
STAT1	209969_s_at	4390	cefixime	8.8e-06	MCF7	-0.96	Down-regulation
STAT1	209969_s_at	7164	albendazole	1.5e-05	MCF7	-0.96	Down-regulation
STAT1	AFFX-HUMISGF3A/M97935_3_at	1903	oxetacaine	8.6e-06	PC3	-0.95	Down-regulation
STAT1	AFFX-HUMISGF3A/M97935_5_at	7513	IC-86621	1e-06	MCF7	-0.95	Down-regulation
STAT1	AFFX-HUMISGF3A/M97935_MA_at	4333	PHA-00851261E	1e-06	PC3	-0.95	Down-regulation
STAT1	AFFX-HUMISGF3A/M97935_MA_at	6446	butyl hydroxybenzoate	2.06e-05	MCF7	-0.95	Down-regulation
STAT1	AFFX-HUMISGF3A/M97935_MA_at	6735	neostigmine bromide	1.32e-05	PC3	-0.95	Down-regulation
STAT1	AFFX-HUMISGF3A/M97935_MB_at	367	fulvestrant	1e-06	MCF7	-0.95	Down-regulation
STAT1	209969_s_at	2913	fluvoxamine	9.2e-06	HL60	-0.95	Down-regulation
STAT1	AFFX-HUMISGF3A/M97935_MA_at	5964	fulvestrant	1e-06	MCF7	-0.94	Down-regulation
STAT1	AFFX-HUMISGF3A/M97935_MA_at	6460	florfenicol	1.12e-05	MCF7	-0.94	Down-regulation
STAT1	AFFX-HUMISGF3A/M97935_MA_at	6793	nocodazole	1.32e-05	MCF7	-0.94	Down-regulation
STAT1	AFFX-HUMISGF3A/M97935_MB_at	2998	trichlormethiazide	1.06e-05	HL60	-0.94	Down-regulation
STAT1	200887_s_at	2750	harmine	1.6e-05	MCF7	-0.94	Down-regulation
STAT1	209969_s_at	4274	fenoprofen	7.2e-06	PC3	-0.94	Down-regulation
STAT1	209969_s_at	4556	paroxetine	1e-06	PC3	-0.94	Down-regulation
STAT1	209969_s_at	5275	digoxigenin	1.02e-05	MCF7	-0.94	Down-regulation
STAT1	AFFX-HUMISGF3A/M97935_5_at	2161	picrotoxinin	1.36e-05	HL60	-0.93	Down-regulation
STAT1	AFFX-HUMISGF3A/M97935_5_at	5724	mefloquine	9.6e-06	PC3	-0.93	Down-regulation
STAT1	AFFX-HUMISGF3A/M97935_MA_at	6130	dexpropranolol	1.36e-05	HL60	-0.93	Down-regulation
STAT1	AFFX-HUMISGF3A/M97935_MA_at	7084	MS-275	1e-05	PC3	-0.93	Down-regulation
STAT1	AFFX-HUMISGF3A/M97935_MB_at	4809	carcinine	2.2e-05	MCF7	-0.93	Down-regulation
STAT1	AFFX-HUMISGF3A/M97935_5_at	2506	estropipate	9.2e-06	HL60	-0.92	Down-regulation
STAT1	AFFX-HUMISGF3A/M97935_5_at	4596	lidocaine	1.48e-05	PC3	-0.92	Down-regulation
STAT1	AFFX-HUMISGF3A/M97935_MA_at	1647	valproic acid	5e-05	MCF7	-0.92	Down-regulation
STAT1	209969_s_at	1828	naproxen	1.74e-05	PC3	-0.92	Down-regulation
STAT1	AFFX-HUMISGF3A/M97935_MA_at	4168	sanguinarine	1.2e-05	MCF7	-0.91	Down-regulation
STAT1	AFFX-HUMISGF3A/M97935_MA_at	2552	flunixin	8.2e-06	HL60	-0.91	Down-regulation
STAT1	AFFX-HUMISGF3A/M97935_MA_at	2766	pseudopelletierine	2.1e-05	MCF7	-0.91	Down-regulation
STAT1	AFFX-HUMISGF3A/M97935_MB_at	7204	noscapine	9.6e-06	MCF7	-0.91	Down-regulation
STAT1	209969_s_at	4267	demeclocycline	8e-06	PC3	-0.91	Down-regulation
STAT1	209969_s_at	4801	digitoxigenin	1.06e-05	MCF7	-0.91	Down-regulation
STAT1	AFFX-HUMISGF3A/M97935_5_at	2687	LY-294002	1e-05	HL60	-0.9	Down-regulation
STAT1	AFFX-HUMISGF3A/M97935_MA_at	7498	irinotecan	0.0001	MCF7	-0.9	Down-regulation
STAT1	209969_s_at	4266	medrysone	1.16e-05	PC3	-0.9	Down-regulation
STAT1	209969_s_at	7209	harmine	1.6e-05	MCF7	-0.9	Down-regulation
STAT1	209969_s_at	7488	BCB000040	1e-05	MCF7	-0.9	Down-regulation
STAT1	209969_s_at	6893	pioglitazone	1e-05	PC3	-0.9	Down-regulation
STAT1	209969_s_at	6030	metamizole sodium	1.2e-05	MCF7	-0.9	Down-regulation
STAT1	209969_s_at	6087	strophanthidin	9.8e-06	MCF7	-0.9	Down-regulation
STAT1	AFFX-HUMISGF3A/M97935_5_at	4215	zalcitabine	1.9e-05	PC3	-0.89	Down-regulation
STAT1	AFFX-HUMISGF3A/M97935_5_at	2929	fursultiamine	9.2e-06	HL60	-0.89	Down-regulation
STAT1	AFFX-HUMISGF3A/M97935_5_at	6893	pioglitazone	1e-05	PC3	-0.89	Down-regulation
STAT1	AFFX-HUMISGF3A/M97935_5_at	5959	PF-00562151-00	1e-05	PC3	-0.89	Down-regulation
STAT1	AFFX-HUMISGF3A/M97935_MA_at	4646	meclozine	8.6e-06	PC3	-0.89	Down-regulation
STAT1	AFFX-HUMISGF3A/M97935_MB_at	6142	dorzolamide	1.1e-05	HL60	-0.89	Down-regulation
STAT1	200887_s_at	2915	etamsylate	1.52e-05	HL60	-0.89	Down-regulation
STAT1	209969_s_at	6048	lanatoside C	4e-06	MCF7	-0.89	Down-regulation
STAT1	AFFX-HUMISGF3A/M97935_5_at	3388	crotamiton	1.96e-05	MCF7	-0.88	Down-regulation
STAT1	AFFX-HUMISGF3A/M97935_5_at	2476	propylthiouracil	2.34e-05	HL60	-0.88	Down-regulation
STAT1	AFFX-HUMISGF3A/M97935_5_at	6715	amikacin	6.6e-06	PC3	-0.88	Down-regulation
STAT1	AFFX-HUMISGF3A/M97935_MA_at	5344	metergoline	1e-05	MCF7	-0.88	Down-regulation
STAT1	AFFX-HUMISGF3A/M97935_MB_at	973	quinostatin	1e-05	MCF7	-0.88	Down-regulation
STAT1	AFFX-HUMISGF3A/M97935_MB_at	4815	cetirizine	8.6e-06	MCF7	-0.88	Down-regulation
STAT1	209969_s_at	4273	flunixin	8.2e-06	PC3	-0.88	Down-regulation
STAT1	209969_s_at	2718	mevalolactone	3.08e-05	HL60	-0.88	Down-regulation
STAT1	209969_s_at	1736	parthenolide	1.62e-05	HL60	-0.88	Down-regulation
STAT1	AFFX-HUMISGF3A/M97935_3_at	2915	etamsylate	1.52e-05	HL60	-0.87	Down-regulation
STAT1	AFFX-HUMISGF3A/M97935_5_at	3205	methapyrilene	1.34e-05	MCF7	-0.87	Down-regulation
STAT1	AFFX-HUMISGF3A/M97935_5_at	2568	tinidazole	1.62e-05	HL60	-0.87	Down-regulation
STAT1	AFFX-HUMISGF3A/M97935_5_at	5337	ethaverine	9.2e-06	MCF7	-0.87	Down-regulation
STAT1	AFFX-HUMISGF3A/M97935_5_at	6435	AG-013608	1e-05	MCF7	-0.87	Down-regulation
STAT1	AFFX-HUMISGF3A/M97935_MA_at	7050	lomustine	0.0001	PC3	-0.87	Down-regulation
STAT1	AFFX-HUMISGF3A/M97935_MB_at	368	pirinixic acid	0.0001	MCF7	-0.87	Down-regulation
STAT1	AFFX-HUMISGF3A/M97935_MB_at	3352	propantheline bromide	9e-06	MCF7	-0.87	Down-regulation
STAT1	209969_s_at	6876	BAS-012416453	3.8e-05	PC3	-0.87	Down-regulation
STAT1	AFFX-HUMISGF3A/M97935_5_at	3612	fenoprofen	7.2e-06	MCF7	-0.86	Down-regulation
STAT1	AFFX-HUMISGF3A/M97935_MA_at	1636	tretinoin	1e-06	MCF7	-0.86	Down-regulation
STAT1	AFFX-HUMISGF3A/M97935_MA_at	2779	(+)-chelidonine	1.08e-05	MCF7	-0.86	Down-regulation
STAT1	AFFX-HUMISGF3A/M97935_MA_at	6596	PHA-00767505E	1e-05	MCF7	-0.86	Down-regulation
STAT1	AFFX-HUMISGF3A/M97935_MA_at	6485	chrysin	1.58e-05	MCF7	-0.86	Down-regulation
STAT1	209969_s_at	1794	sulfaphenazole	1.28e-05	PC3	-0.86	Down-regulation
STAT1	AFFX-HUMISGF3A/M97935_3_at	2911	naftopidil	8.6e-06	HL60	-0.85	Down-regulation
STAT1	AFFX-HUMISGF3A/M97935_3_at	1433	ethosuximide	2.84e-05	HL60	-0.85	Down-regulation
STAT1	AFFX-HUMISGF3A/M97935_5_at	2826	selegiline	1.78e-05	MCF7	-0.85	Down-regulation
STAT1	AFFX-HUMISGF3A/M97935_5_at	2560	sulfadimidine	1.34e-05	HL60	-0.85	Down-regulation
STAT1	AFFX-HUMISGF3A/M97935_MA_at	2517	cefalotin	9.6e-06	HL60	-0.85	Down-regulation
STAT1	AFFX-HUMISGF3A/M97935_MB_at	308	sulindac sulfide	5e-05	MCF7	-0.85	Down-regulation
STAT1	AFFX-HUMISGF3A/M97935_MB_at	5965	LY-294002	1e-05	MCF7	-0.85	Down-regulation
STAT1	209969_s_at	3075	cantharidin	2.04e-05	HL60	-0.85	Down-regulation
STAT1	209969_s_at	3545	cyproterone	9.6e-06	MCF7	-0.85	Down-regulation
STAT1	209969_s_at	3257	apigenin	1.48e-05	MCF7	-0.85	Down-regulation
STAT1	209969_s_at	7515	CP-645525-01	1e-05	MCF7	-0.85	Down-regulation
STAT1	209969_s_at	5105	parthenolide	1.62e-05	PC3	-0.85	Down-regulation
STAT1	209969_s_at	5026	ouabain	5.4e-06	MCF7	-0.85	Down-regulation
STAT1	209969_s_at	6925	fulvestrant	1e-06	MCF7	-0.85	Down-regulation
STAT1	AFFX-HUMISGF3A/M97935_5_at	7517	vinblastine	1e-07	MCF7	-0.84	Down-regulation
STAT1	AFFX-HUMISGF3A/M97935_5_at	5689	crotamiton	1.96e-05	MCF7	-0.84	Down-regulation
STAT1	AFFX-HUMISGF3A/M97935_MB_at	2425	naringin	6.6e-06	HL60	-0.84	Down-regulation
STAT1	209969_s_at	7522	CP-645525-01	1e-05	MCF7	-0.84	Down-regulation
STAT1	AFFX-HUMISGF3A/M97935_5_at	2481	tobramycin	8.6e-06	HL60	-0.83	Down-regulation
STAT1	AFFX-HUMISGF3A/M97935_5_at	2779	(+)-chelidonine	1.08e-05	MCF7	-0.83	Down-regulation
STAT1	AFFX-HUMISGF3A/M97935_5_at	6964	acetylsalicylic acid	0.0001	MCF7	-0.83	Down-regulation
STAT1	AFFX-HUMISGF3A/M97935_5_at	6717	promethazine	1.24e-05	PC3	-0.83	Down-regulation
STAT1	AFFX-HUMISGF3A/M97935_MA_at	4302	trichostatin A	1e-07	PC3	-0.83	Down-regulation
STAT1	AFFX-HUMISGF3A/M97935_MA_at	5965	LY-294002	1e-05	MCF7	-0.83	Down-regulation
STAT1	AFFX-HUMISGF3A/M97935_MB_at	2076	nocodazole	1.32e-05	PC3	-0.83	Down-regulation
STAT1	AFFX-HUMISGF3A/M97935_MB_at	5017	trichostatin A	1e-07	MCF7	-0.83	Down-regulation
STAT1	200887_s_at	2918	sotalol	1.3e-05	HL60	-0.83	Down-regulation
STAT1	209969_s_at	7332	sitosterol	9.6e-06	MCF7	-0.83	Down-regulation
STAT1	AFFX-HUMISGF3A/M97935_5_at	2866	budesonide	9.2e-06	MCF7	-0.82	Down-regulation
STAT1	AFFX-HUMISGF3A/M97935_5_at	3546	Prestwick-1084	1.62e-05	MCF7	-0.82	Down-regulation
STAT1	AFFX-HUMISGF3A/M97935_5_at	4951	omeprazole	1.16e-05	MCF7	-0.82	Down-regulation
STAT1	AFFX-HUMISGF3A/M97935_5_at	6713	monobenzone	2e-05	PC3	-0.82	Down-regulation
STAT1	AFFX-HUMISGF3A/M97935_MA_at	6142	dorzolamide	1.1e-05	HL60	-0.82	Down-regulation
STAT1	AFFX-HUMISGF3A/M97935_MA_at	4815	cetirizine	8.6e-06	MCF7	-0.82	Down-regulation
STAT1	AFFX-HUMISGF3A/M97935_MA_at	4830	piperine	1.4e-05	MCF7	-0.82	Down-regulation
STAT1	AFFX-HUMISGF3A/M97935_MB_at	7074	MS-275	1e-05	PC3	-0.82	Down-regulation
STAT1	209969_s_at	4272	flumetasone	9.8e-06	PC3	-0.82	Down-regulation
STAT1	209969_s_at	2984	liothyronine	6.2e-06	HL60	-0.82	Down-regulation
STAT1	209969_s_at	2953	lymecycline	6.6e-06	HL60	-0.82	Down-regulation
STAT1	209969_s_at	202	raloxifene	1e-07	MCF7	-0.82	Down-regulation
STAT1	209969_s_at	7067	GW-8510	1e-05	PC3	-0.82	Down-regulation
STAT1	AFFX-HUMISGF3A/M97935_3_at	3075	cantharidin	2.04e-05	HL60	-0.81	Down-regulation
STAT1	AFFX-HUMISGF3A/M97935_5_at	4299	diphenylpyraline	1.26e-05	PC3	-0.81	Down-regulation
STAT1	AFFX-HUMISGF3A/M97935_5_at	3516	rimexolone	1.08e-05	MCF7	-0.81	Down-regulation
STAT1	AFFX-HUMISGF3A/M97935_5_at	3352	propantheline bromide	9e-06	MCF7	-0.81	Down-regulation
STAT1	AFFX-HUMISGF3A/M97935_5_at	6869	STOCK1N-28457	2e-05	MCF7	-0.81	Down-regulation
STAT1	AFFX-HUMISGF3A/M97935_5_at	4990	methapyrilene	1.34e-05	MCF7	-0.81	Down-regulation
STAT1	AFFX-HUMISGF3A/M97935_5_at	6793	nocodazole	1.32e-05	MCF7	-0.81	Down-regulation
STAT1	AFFX-HUMISGF3A/M97935_5_at	7053	thapsigargin	1e-07	MCF7	-0.81	Down-regulation
STAT1	AFFX-HUMISGF3A/M97935_MA_at	6835	clobetasol	8.6e-06	MCF7	-0.81	Down-regulation
STAT1	AFFX-HUMISGF3A/M97935_MB_at	2511	kinetin	1.86e-05	HL60	-0.81	Down-regulation
STAT1	AFFX-HUMISGF3A/M97935_MB_at	4603	practolol	1.5e-05	PC3	-0.81	Down-regulation
STAT1	200887_s_at	3041	luteolin	1.4e-05	HL60	-0.81	Down-regulation
STAT1	209969_s_at	3852	lanatoside C	4e-06	MCF7	-0.81	Down-regulation
STAT1	AFFX-HUMISGF3A/M97935_3_at	3001	beclometasone	7.6e-06	HL60	-0.8	Down-regulation
STAT1	AFFX-HUMISGF3A/M97935_3_at	2750	harmine	1.6e-05	MCF7	-0.8	Down-regulation
STAT1	AFFX-HUMISGF3A/M97935_5_at	2347	tropicamide	1.4e-05	HL60	-0.8	Down-regulation
STAT1	AFFX-HUMISGF3A/M97935_5_at	2363	proglumide	1.2e-05	HL60	-0.8	Down-regulation
STAT1	AFFX-HUMISGF3A/M97935_5_at	3841	eucatropine	1.22e-05	MCF7	-0.8	Down-regulation
STAT1	AFFX-HUMISGF3A/M97935_5_at	5963	H-7	0.0001	MCF7	-0.8	Down-regulation
STAT1	AFFX-HUMISGF3A/M97935_5_at	4645	naloxone	1.1e-05	PC3	-0.8	Down-regulation
STAT1	AFFX-HUMISGF3A/M97935_5_at	5791	thioproperazine	6.2e-06	PC3	-0.8	Down-regulation
STAT1	AFFX-HUMISGF3A/M97935_5_at	6966	tanespimycin	1e-06	MCF7	-0.8	Down-regulation
STAT1	AFFX-HUMISGF3A/M97935_MA_at	3330	procyclidine	1.24e-05	MCF7	-0.8	Down-regulation
STAT1	AFFX-HUMISGF3A/M97935_MA_at	6869	STOCK1N-28457	2e-05	MCF7	-0.8	Down-regulation
STAT1	AFFX-HUMISGF3A/M97935_MA_at	4585	captopril	1.72e-05	PC3	-0.8	Down-regulation
STAT1	AFFX-HUMISGF3A/M97935_MB_at	2827	6-azathymine	3.14e-05	MCF7	-0.8	Down-regulation
STAT1	AFFX-HUMISGF3A/M97935_MB_at	1344	amantadine	9.6e-06	HL60	-0.8	Down-regulation
STAT1	AFFX-HUMISGF3A/M97935_MB_at	3041	luteolin	1.4e-05	HL60	-0.8	Down-regulation
STAT1	AFFX-HUMISGF3A/M97935_MB_at	7520	BCB000038	1e-05	PC3	-0.8	Down-regulation
STAT1	AFFX-HUMISGF3A/M97935_MB_at	5829	ticarcillin	9.4e-06	PC3	-0.8	Down-regulation
STAT1	209969_s_at	2511	kinetin	1.86e-05	HL60	-0.8	Down-regulation
STAT1	AFFX-HUMISGF3A/M97935_3_at	1321	apigenin	1.48e-05	HL60	-0.79	Down-regulation
STAT1	AFFX-HUMISGF3A/M97935_3_at	2546	meclofenoxate	1.36e-05	HL60	-0.79	Down-regulation
STAT1	AFFX-HUMISGF3A/M97935_5_at	4218	pregnenolone	1.26e-05	PC3	-0.79	Down-regulation
STAT1	AFFX-HUMISGF3A/M97935_5_at	4354	Prestwick-1080	1.5e-05	MCF7	-0.79	Down-regulation
STAT1	AFFX-HUMISGF3A/M97935_5_at	3544	meprylcaine	1.48e-05	MCF7	-0.79	Down-regulation
STAT1	AFFX-HUMISGF3A/M97935_5_at	3562	cycloserine	3.92e-05	MCF7	-0.79	Down-regulation
STAT1	AFFX-HUMISGF3A/M97935_5_at	2493	sisomicin	2.8e-06	HL60	-0.79	Down-regulation
STAT1	AFFX-HUMISGF3A/M97935_5_at	3279	primaquine	8.8e-06	MCF7	-0.79	Down-regulation
STAT1	AFFX-HUMISGF3A/M97935_5_at	5970	LY-294002	1e-05	PC3	-0.79	Down-regulation
STAT1	AFFX-HUMISGF3A/M97935_5_at	6722	benserazide	1.36e-05	PC3	-0.79	Down-regulation
STAT1	AFFX-HUMISGF3A/M97935_MA_at	413	trichostatin A	1e-07	ssMCF7	-0.79	Down-regulation
STAT1	AFFX-HUMISGF3A/M97935_MA_at	2568	tinidazole	1.62e-05	HL60	-0.79	Down-regulation
STAT1	AFFX-HUMISGF3A/M97935_MA_at	6711	puromycin	7.4e-06	PC3	-0.79	Down-regulation
STAT1	209969_s_at	2965	iopanoic acid	7e-06	HL60	-0.79	Down-regulation
STAT1	209969_s_at	4578	apigenin	1.48e-05	PC3	-0.79	Down-regulation
STAT1	209969_s_at	6041	Prestwick-665	1.16e-05	MCF7	-0.79	Down-regulation
STAT1	AFFX-HUMISGF3A/M97935_3_at	2918	sotalol	1.3e-05	HL60	-0.78	Down-regulation
STAT1	AFFX-HUMISGF3A/M97935_3_at	2552	flunixin	8.2e-06	HL60	-0.78	Down-regulation
STAT1	AFFX-HUMISGF3A/M97935_5_at	2631	dequalinium chloride	7.6e-06	MCF7	-0.78	Down-regulation
STAT1	AFFX-HUMISGF3A/M97935_5_at	3509	levocabastine	8.8e-06	MCF7	-0.78	Down-regulation
STAT1	AFFX-HUMISGF3A/M97935_5_at	3024	doxazosin	7.4e-06	HL60	-0.78	Down-regulation
STAT1	AFFX-HUMISGF3A/M97935_5_at	4075	metrizamide	5e-06	PC3	-0.78	Down-regulation
STAT1	AFFX-HUMISGF3A/M97935_5_at	5101	prednisolone	1.1e-05	PC3	-0.78	Down-regulation
STAT1	AFFX-HUMISGF3A/M97935_5_at	5209	trichostatin A	1e-07	MCF7	-0.78	Down-regulation
STAT1	AFFX-HUMISGF3A/M97935_MA_at	2911	naftopidil	8.6e-06	HL60	-0.78	Down-regulation
STAT1	AFFX-HUMISGF3A/M97935_MA_at	3685	mephentermine	9.4e-06	PC3	-0.78	Down-regulation
STAT1	AFFX-HUMISGF3A/M97935_MA_at	5101	prednisolone	1.1e-05	PC3	-0.78	Down-regulation
STAT1	AFFX-HUMISGF3A/M97935_MA_at	4813	cyclopenthiazide	1.06e-05	MCF7	-0.78	Down-regulation
STAT1	AFFX-HUMISGF3A/M97935_MA_at	6512	rilmenidine	8.4e-06	MCF7	-0.78	Down-regulation
STAT1	209969_s_at	3297	bisacodyl	1.1e-05	MCF7	-0.78	Down-regulation
STAT1	209969_s_at	2517	cefalotin	9.6e-06	HL60	-0.78	Down-regulation
STAT1	AFFX-HUMISGF3A/M97935_5_at	2561	dicoumarol	1.18e-05	HL60	-0.77	Down-regulation
STAT1	AFFX-HUMISGF3A/M97935_5_at	2746	tomatidine	9.6e-06	MCF7	-0.77	Down-regulation
STAT1	AFFX-HUMISGF3A/M97935_5_at	7503	trichostatin A	1e-06	PC3	-0.77	Down-regulation
STAT1	AFFX-HUMISGF3A/M97935_5_at	4740	sulfamerazine	1.52e-05	MCF7	-0.77	Down-regulation
STAT1	AFFX-HUMISGF3A/M97935_MA_at	3213	colchicine	1e-05	MCF7	-0.77	Down-regulation
STAT1	AFFX-HUMISGF3A/M97935_MA_at	3671	mebendazole	1.36e-05	PC3	-0.77	Down-regulation
STAT1	AFFX-HUMISGF3A/M97935_MA_at	2095	thalidomide	1.54e-05	PC3	-0.77	Down-regulation
STAT1	AFFX-HUMISGF3A/M97935_MA_at	164	dexverapamil	1e-05	MCF7	-0.77	Down-regulation
STAT1	AFFX-HUMISGF3A/M97935_MA_at	6868	PF-00562151-00	1e-05	MCF7	-0.77	Down-regulation
STAT1	AFFX-HUMISGF3A/M97935_MA_at	4610	doxorubicin	6.8e-06	PC3	-0.77	Down-regulation
STAT1	AFFX-HUMISGF3A/M97935_MA_at	5909	AG-013608	1e-05	PC3	-0.77	Down-regulation
STAT1	AFFX-HUMISGF3A/M97935_MB_at	6793	nocodazole	1.32e-05	MCF7	-0.77	Down-regulation
STAT1	200887_s_at	2779	(+)-chelidonine	1.08e-05	MCF7	-0.77	Down-regulation
STAT1	209969_s_at	4168	sanguinarine	1.2e-05	MCF7	-0.77	Down-regulation
STAT1	209969_s_at	4268	meclofenoxate	1.36e-05	PC3	-0.77	Down-regulation
STAT1	209969_s_at	2826	selegiline	1.78e-05	MCF7	-0.77	Down-regulation
STAT1	209969_s_at	5324	digoxin	5.2e-06	MCF7	-0.77	Down-regulation
STAT1	209969_s_at	6011	hydrastine hydrochloride	9.6e-06	MCF7	-0.77	Down-regulation
STAT1	AFFX-HUMISGF3A/M97935_3_at	2812	hydroxyachillin	1.42e-05	MCF7	-0.76	Down-regulation
STAT1	AFFX-HUMISGF3A/M97935_3_at	6162	mesalazine	2.62e-05	HL60	-0.76	Down-regulation
STAT1	AFFX-HUMISGF3A/M97935_5_at	2423	digoxin	5.2e-06	HL60	-0.76	Down-regulation
STAT1	AFFX-HUMISGF3A/M97935_5_at	2436	colecalciferol	1.04e-05	HL60	-0.76	Down-regulation
STAT1	AFFX-HUMISGF3A/M97935_5_at	2445	dicloxacillin	8.2e-06	HL60	-0.76	Down-regulation
STAT1	AFFX-HUMISGF3A/M97935_5_at	2461	iohexol	4.8e-06	HL60	-0.76	Down-regulation
STAT1	AFFX-HUMISGF3A/M97935_5_at	2353	metoclopramide	1.18e-05	HL60	-0.76	Down-regulation
STAT1	AFFX-HUMISGF3A/M97935_5_at	3001	beclometasone	7.6e-06	HL60	-0.76	Down-regulation
STAT1	AFFX-HUMISGF3A/M97935_5_at	3754	metamizole sodium	1.2e-05	PC3	-0.76	Down-regulation
STAT1	AFFX-HUMISGF3A/M97935_5_at	2750	harmine	1.6e-05	MCF7	-0.76	Down-regulation
STAT1	AFFX-HUMISGF3A/M97935_5_at	5017	trichostatin A	1e-07	MCF7	-0.76	Down-regulation
STAT1	AFFX-HUMISGF3A/M97935_5_at	5362	nilutamide	1.26e-05	MCF7	-0.76	Down-regulation
STAT1	AFFX-HUMISGF3A/M97935_MA_at	4342	fludrocortisone	9.4e-06	PC3	-0.76	Down-regulation
STAT1	AFFX-HUMISGF3A/M97935_MA_at	3691	0175029-0000	1e-05	PC3	-0.76	Down-regulation
STAT1	AFFX-HUMISGF3A/M97935_MA_at	3888	fenbendazole	1.34e-05	MCF7	-0.76	Down-regulation
STAT1	AFFX-HUMISGF3A/M97935_MA_at	4596	lidocaine	1.48e-05	PC3	-0.76	Down-regulation
STAT1	AFFX-HUMISGF3A/M97935_MA_at	7306	lansoprazole	1.08e-05	PC3	-0.76	Down-regulation
STAT1	AFFX-HUMISGF3A/M97935_MB_at	4341	vincamine	1.12e-05	PC3	-0.76	Down-regulation
STAT1	AFFX-HUMISGF3A/M97935_MB_at	7558	CP-863187	1e-05	PC3	-0.76	Down-regulation
STAT1	AFFX-HUMISGF3A/M97935_MB_at	6523	deptropine	7.6e-06	MCF7	-0.76	Down-regulation
STAT1	209969_s_at	4269	levonorgestrel	1.28e-05	PC3	-0.76	Down-regulation
STAT1	209969_s_at	3699	alexidine	6.8e-06	PC3	-0.76	Down-regulation
STAT1	209969_s_at	1275	bezafibrate	1.1e-05	HL60	-0.76	Down-regulation
STAT1	209969_s_at	6036	sulfamerazine	1.52e-05	MCF7	-0.76	Down-regulation
STAT1	209969_s_at	7345	alcuronium chloride	5.4e-06	MCF7	-0.76	Down-regulation
STAT1	AFFX-HUMISGF3A/M97935_5_at	3526	tridihexethyl	1.14e-05	MCF7	-0.75	Down-regulation
STAT1	AFFX-HUMISGF3A/M97935_5_at	3963	lanatoside C	4e-06	MCF7	-0.75	Down-regulation
STAT1	AFFX-HUMISGF3A/M97935_5_at	2466	6-azathymine	3.14e-05	HL60	-0.75	Down-regulation
STAT1	AFFX-HUMISGF3A/M97935_5_at	5965	LY-294002	1e-05	MCF7	-0.75	Down-regulation
STAT1	AFFX-HUMISGF3A/M97935_5_at	5254	lorglumide	8.4e-06	MCF7	-0.75	Down-regulation
STAT1	AFFX-HUMISGF3A/M97935_5_at	6712	dexibuprofen	1.94e-05	PC3	-0.75	Down-regulation
STAT1	AFFX-HUMISGF3A/M97935_5_at	6720	paclitaxel	4.6e-06	PC3	-0.75	Down-regulation
STAT1	AFFX-HUMISGF3A/M97935_MA_at	4613	bepridil	1e-05	PC3	-0.75	Down-regulation
STAT1	AFFX-HUMISGF3A/M97935_MB_at	2161	picrotoxinin	1.36e-05	HL60	-0.75	Down-regulation
STAT1	AFFX-HUMISGF3A/M97935_MB_at	1833	8-azaguanine	2.62e-05	HL60	-0.75	Down-regulation
STAT1	AFFX-HUMISGF3A/M97935_MB_at	6704	methylergometrine	8.8e-06	PC3	-0.75	Down-regulation
STAT1	200887_s_at	2546	meclofenoxate	1.36e-05	HL60	-0.75	Down-regulation
STAT1	209969_s_at	2871	propafenone	1.06e-05	MCF7	-0.75	Down-regulation
STAT1	209969_s_at	4306	eldeline	7.8e-06	PC3	-0.75	Down-regulation
STAT1	209969_s_at	1077	LY-294002	1e-05	MCF7	-0.75	Down-regulation
STAT1	209969_s_at	6895	0297417-0002B	1e-05	PC3	-0.75	Down-regulation
STAT1	209969_s_at	7062	GW-8510	1e-05	MCF7	-0.75	Down-regulation
STAT1	AFFX-HUMISGF3A/M97935_3_at	1791	8-azaguanine	2.62e-05	PC3	-0.74	Down-regulation
STAT1	AFFX-HUMISGF3A/M97935_3_at	1836	sulfaphenazole	1.28e-05	HL60	-0.74	Down-regulation
STAT1	AFFX-HUMISGF3A/M97935_3_at	2924	oxamniquine	1.44e-05	HL60	-0.74	Down-regulation
STAT1	AFFX-HUMISGF3A/M97935_5_at	3209	ketanserin	7e-06	MCF7	-0.74	Down-regulation
STAT1	AFFX-HUMISGF3A/M97935_5_at	3033	phthalylsulfathiazole	1e-05	HL60	-0.74	Down-regulation
STAT1	AFFX-HUMISGF3A/M97935_5_at	7501	suramin sodium	1e-05	PC3	-0.74	Down-regulation
STAT1	AFFX-HUMISGF3A/M97935_5_at	5056	Prestwick-920	1.36e-05	PC3	-0.74	Down-regulation
STAT1	AFFX-HUMISGF3A/M97935_5_at	5358	propranolol	1.36e-05	MCF7	-0.74	Down-regulation
STAT1	AFFX-HUMISGF3A/M97935_5_at	6758	desoxycortone	1.22e-05	PC3	-0.74	Down-regulation
STAT1	AFFX-HUMISGF3A/M97935_5_at	7051	alsterpaullone	1e-05	MCF7	-0.74	Down-regulation
STAT1	AFFX-HUMISGF3A/M97935_MA_at	2334	riluzole	1.48e-05	HL60	-0.74	Down-regulation
STAT1	AFFX-HUMISGF3A/M97935_MA_at	1302	ouabain	5.4e-06	HL60	-0.74	Down-regulation
STAT1	AFFX-HUMISGF3A/M97935_MA_at	7549	CP-944629	1e-05	PC3	-0.74	Down-regulation
STAT1	AFFX-HUMISGF3A/M97935_MA_at	5820	nalbuphine	1.02e-05	PC3	-0.74	Down-regulation
STAT1	AFFX-HUMISGF3A/M97935_MB_at	2911	naftopidil	8.6e-06	HL60	-0.74	Down-regulation
STAT1	AFFX-HUMISGF3A/M97935_MB_at	310	fulvestrant	1e-08	MCF7	-0.74	Down-regulation
STAT1	AFFX-HUMISGF3A/M97935_MB_at	7500	meteneprost	1e-05	MCF7	-0.74	Down-regulation
STAT1	AFFX-HUMISGF3A/M97935_MB_at	7557	meteneprost	1e-05	PC3	-0.74	Down-regulation
STAT1	AFFX-HUMISGF3A/M97935_MB_at	7320	harmol	1.58e-05	PC3	-0.74	Down-regulation
STAT1	AFFX-HUMISGF3A/M97935_MB_at	7102	0198306-0000	1e-05	PC3	-0.74	Down-regulation
STAT1	200887_s_at	2812	hydroxyachillin	1.42e-05	MCF7	-0.74	Down-regulation
STAT1	209969_s_at	2824	salsolidin	1.64e-05	MCF7	-0.74	Down-regulation
STAT1	209969_s_at	2877	Prestwick-559	8.2e-06	MCF7	-0.74	Down-regulation
STAT1	209969_s_at	3892	ethotoin	1.96e-05	MCF7	-0.74	Down-regulation
STAT1	209969_s_at	7099	0198306-0000	1e-05	MCF7	-0.74	Down-regulation
STAT1	AFFX-HUMISGF3A/M97935_5_at	2633	tacrine	1.58e-05	MCF7	-0.73	Down-regulation
STAT1	AFFX-HUMISGF3A/M97935_5_at	3371	phthalylsulfathiazole	1e-05	MCF7	-0.73	Down-regulation
STAT1	AFFX-HUMISGF3A/M97935_5_at	2522	napelline	1.12e-05	HL60	-0.73	Down-regulation
STAT1	AFFX-HUMISGF3A/M97935_5_at	3795	santonin	1.62e-05	PC3	-0.73	Down-regulation
STAT1	AFFX-HUMISGF3A/M97935_5_at	5977	pioglitazone	1e-05	PC3	-0.73	Down-regulation
STAT1	AFFX-HUMISGF3A/M97935_MA_at	4341	vincamine	1.12e-05	PC3	-0.73	Down-regulation
STAT1	AFFX-HUMISGF3A/M97935_MA_at	2166	succinylsulfathiazole	1.12e-05	HL60	-0.73	Down-regulation
STAT1	AFFX-HUMISGF3A/M97935_MA_at	7093	0316684-0000	1e-05	MCF7	-0.73	Down-regulation
STAT1	AFFX-HUMISGF3A/M97935_MB_at	366	imatinib	1e-05	MCF7	-0.73	Down-regulation
STAT1	AFFX-HUMISGF3A/M97935_MB_at	2965	iopanoic acid	7e-06	HL60	-0.73	Down-regulation
STAT1	200887_s_at	1921	metronidazole	2.34e-05	PC3	-0.73	Down-regulation
STAT1	209969_s_at	3989	etofenamate	1.08e-05	PC3	-0.73	Down-regulation
STAT1	209969_s_at	1720	gliclazide	1.24e-05	HL60	-0.73	Down-regulation
STAT1	209969_s_at	1791	8-azaguanine	2.62e-05	PC3	-0.73	Down-regulation
STAT1	209969_s_at	1842	allantoin	2.52e-05	HL60	-0.73	Down-regulation
STAT1	209969_s_at	5615	cefalexin	1.1e-05	MCF7	-0.73	Down-regulation
STAT1	209969_s_at	6052	ethotoin	1.96e-05	MCF7	-0.73	Down-regulation
STAT1	209969_s_at	6012	chenodeoxycholic acid	1.02e-05	MCF7	-0.73	Down-regulation
STAT1	209969_s_at	6971	tretinoin	1e-06	MCF7	-0.73	Down-regulation
STAT1	209969_s_at	6724	digoxin	5.2e-06	PC3	-0.73	Down-regulation
STAT1	209969_s_at	6396	F0447-0125	1e-05	MCF7	-0.73	Down-regulation
STAT1	AFFX-HUMISGF3A/M97935_3_at	2517	cefalotin	9.6e-06	HL60	-0.72	Down-regulation
STAT1	AFFX-HUMISGF3A/M97935_5_at	1229	clozapine	1e-05	PC3	-0.72	Down-regulation
STAT1	AFFX-HUMISGF3A/M97935_5_at	7444	8-azaguanine	2.62e-05	MCF7	-0.72	Down-regulation
STAT1	AFFX-HUMISGF3A/M97935_5_at	7515	CP-645525-01	1e-05	MCF7	-0.72	Down-regulation
STAT1	AFFX-HUMISGF3A/M97935_5_at	7525	daunorubicin	1e-06	MCF7	-0.72	Down-regulation
STAT1	AFFX-HUMISGF3A/M97935_5_at	5058	homatropine	1.12e-05	PC3	-0.72	Down-regulation
STAT1	AFFX-HUMISGF3A/M97935_5_at	6205	mefloquine	9.6e-06	MCF7	-0.72	Down-regulation
STAT1	AFFX-HUMISGF3A/M97935_MA_at	2353	metoclopramide	1.18e-05	HL60	-0.72	Down-regulation
STAT1	AFFX-HUMISGF3A/M97935_MA_at	1323	cefadroxil	1.1e-05	HL60	-0.72	Down-regulation
STAT1	AFFX-HUMISGF3A/M97935_MA_at	4607	dimethadione	3.1e-05	PC3	-0.72	Down-regulation
STAT1	AFFX-HUMISGF3A/M97935_MA_at	5311	dexibuprofen	1.94e-05	MCF7	-0.72	Down-regulation
STAT1	AFFX-HUMISGF3A/M97935_MB_at	3001	beclometasone	7.6e-06	HL60	-0.72	Down-regulation
STAT1	209969_s_at	982	depudecin	1e-06	MCF7	-0.72	Down-regulation
STAT1	209969_s_at	3291	doxorubicin	6.8e-06	MCF7	-0.72	Down-regulation
STAT1	209969_s_at	1264	thioguanosine	1.26e-05	HL60	-0.72	Down-regulation
STAT1	209969_s_at	7513	IC-86621	1e-06	MCF7	-0.72	Down-regulation
STAT1	209969_s_at	5851	noscapine	9.6e-06	PC3	-0.72	Down-regulation
STAT1	209969_s_at	7082	CAY-10397	1e-05	MCF7	-0.72	Down-regulation
STAT1	AFFX-HUMISGF3A/M97935_3_at	4266	medrysone	1.16e-05	PC3	-0.71	Down-regulation
STAT1	AFFX-HUMISGF3A/M97935_3_at	4272	flumetasone	9.8e-06	PC3	-0.71	Down-regulation
STAT1	AFFX-HUMISGF3A/M97935_3_at	1429	flumequine	1.54e-05	HL60	-0.71	Down-regulation
STAT1	AFFX-HUMISGF3A/M97935_5_at	4157	propylthiouracil	2.34e-05	MCF7	-0.71	Down-regulation
STAT1	AFFX-HUMISGF3A/M97935_5_at	4176	carteolol	1.22e-05	MCF7	-0.71	Down-regulation
STAT1	AFFX-HUMISGF3A/M97935_5_at	1516	loxapine	9e-06	MCF7	-0.71	Down-regulation
STAT1	AFFX-HUMISGF3A/M97935_5_at	1833	8-azaguanine	2.62e-05	HL60	-0.71	Down-regulation
STAT1	AFFX-HUMISGF3A/M97935_5_at	1835	trichostatin A	1e-07	HL60	-0.71	Down-regulation
STAT1	AFFX-HUMISGF3A/M97935_5_at	1836	sulfaphenazole	1.28e-05	HL60	-0.71	Down-regulation
STAT1	AFFX-HUMISGF3A/M97935_5_at	1841	todralazine	1.48e-05	HL60	-0.71	Down-regulation
STAT1	AFFX-HUMISGF3A/M97935_5_at	2547	levonorgestrel	1.28e-05	HL60	-0.71	Down-regulation
STAT1	AFFX-HUMISGF3A/M97935_5_at	5425	ranitidine	1.14e-05	MCF7	-0.71	Down-regulation
STAT1	AFFX-HUMISGF3A/M97935_MA_at	2654	3-hydroxy-DL-kynurenine	1.78e-05	MCF7	-0.71	Down-regulation
STAT1	AFFX-HUMISGF3A/M97935_MA_at	4334	0317956-0000	1e-06	PC3	-0.71	Down-regulation
STAT1	AFFX-HUMISGF3A/M97935_MA_at	1114	tyrphostin AG-825	2.52e-05	MCF7	-0.71	Down-regulation
STAT1	AFFX-HUMISGF3A/M97935_MA_at	3689	PNU-0251126	1e-05	PC3	-0.71	Down-regulation
STAT1	AFFX-HUMISGF3A/M97935_MA_at	6372	3-nitropropionic acid	1e-05	PC3	-0.71	Down-regulation
STAT1	AFFX-HUMISGF3A/M97935_MA_at	7538	11-deoxy-16,16-dimethylprostaglandin E2	1e-05	PC3	-0.71	Down-regulation
STAT1	AFFX-HUMISGF3A/M97935_MA_at	5468	indometacin	1.12e-05	MCF7	-0.71	Down-regulation
STAT1	AFFX-HUMISGF3A/M97935_MA_at	5883	gentamicin	2.6e-06	PC3	-0.71	Down-regulation
STAT1	AFFX-HUMISGF3A/M97935_MB_at	1836	sulfaphenazole	1.28e-05	HL60	-0.71	Down-regulation
STAT1	AFFX-HUMISGF3A/M97935_MB_at	2766	pseudopelletierine	2.1e-05	MCF7	-0.71	Down-regulation
STAT1	AFFX-HUMISGF3A/M97935_MB_at	6590	dinoprostone	1e-05	MCF7	-0.71	Down-regulation
STAT1	AFFX-HUMISGF3A/M97935_MB_at	7089	lomustine	0.0001	MCF7	-0.71	Down-regulation
STAT1	209969_s_at	262	indometacin	2e-05	MCF7	-0.71	Down-regulation
STAT1	209969_s_at	2866	budesonide	9.2e-06	MCF7	-0.71	Down-regulation
STAT1	209969_s_at	1792	meticrane	1.46e-05	PC3	-0.71	Down-regulation
STAT1	209969_s_at	1051	alvespimycin	1e-07	MCF7	-0.71	Down-regulation
STAT1	209969_s_at	2921	cefalonium	8.8e-06	HL60	-0.71	Down-regulation
STAT1	209969_s_at	5859	vinpocetine	1.14e-05	PC3	-0.71	Down-regulation
STAT1	209969_s_at	6685	meglumine	2.04e-05	PC3	-0.71	Down-regulation
STAT1	AFFX-HUMISGF3A/M97935_3_at	524	nordihydroguaiaretic acid	1e-06	ssMCF7	-0.7	Down-regulation
STAT1	AFFX-HUMISGF3A/M97935_3_at	882	ionomycin	2e-06	MCF7	-0.7	Down-regulation
STAT1	AFFX-HUMISGF3A/M97935_5_at	2624	clomifene	6.6e-06	MCF7	-0.7	Down-regulation
STAT1	AFFX-HUMISGF3A/M97935_5_at	4385	thiostrepton	2.4e-06	MCF7	-0.7	Down-regulation
STAT1	AFFX-HUMISGF3A/M97935_5_at	6364	erastin	2e-05	MCF7	-0.7	Down-regulation
STAT1	AFFX-HUMISGF3A/M97935_5_at	4736	fenoprofen	7.2e-06	MCF7	-0.7	Down-regulation
STAT1	AFFX-HUMISGF3A/M97935_MA_at	2650	androsterone	1.38e-05	MCF7	-0.7	Down-regulation
STAT1	AFFX-HUMISGF3A/M97935_MA_at	367	fulvestrant	1e-06	MCF7	-0.7	Down-regulation
STAT1	AFFX-HUMISGF3A/M97935_MA_at	1836	sulfaphenazole	1.28e-05	HL60	-0.7	Down-regulation
STAT1	AFFX-HUMISGF3A/M97935_MA_at	3024	doxazosin	7.4e-06	HL60	-0.7	Down-regulation
STAT1	AFFX-HUMISGF3A/M97935_MA_at	2544	medrysone	1.16e-05	HL60	-0.7	Down-regulation
STAT1	AFFX-HUMISGF3A/M97935_MA_at	1273	cefalexin	1.1e-05	HL60	-0.7	Down-regulation
STAT1	AFFX-HUMISGF3A/M97935_MA_at	6140	estriol	1.38e-05	HL60	-0.7	Down-regulation
STAT1	AFFX-HUMISGF3A/M97935_MA_at	5807	proadifen	1.02e-05	PC3	-0.7	Down-regulation
STAT1	AFFX-HUMISGF3A/M97935_MB_at	4168	sanguinarine	1.2e-05	MCF7	-0.7	Down-regulation
STAT1	AFFX-HUMISGF3A/M97935_MB_at	2866	budesonide	9.2e-06	MCF7	-0.7	Down-regulation
STAT1	AFFX-HUMISGF3A/M97935_MB_at	4302	trichostatin A	1e-07	PC3	-0.7	Down-regulation
STAT1	AFFX-HUMISGF3A/M97935_MB_at	6902	0297417-0002B	1e-05	MCF7	-0.7	Down-regulation
STAT1	AFFX-HUMISGF3A/M97935_MB_at	6906	STOCK1N-28457	2e-05	MCF7	-0.7	Down-regulation
STAT1	AFFX-HUMISGF3A/M97935_MB_at	7509	16-phenyltetranorprostaglandin E2	1e-05	PC3	-0.7	Down-regulation
STAT1	AFFX-HUMISGF3A/M97935_MB_at	7512	CP-863187	1e-05	PC3	-0.7	Down-regulation
STAT1	AFFX-HUMISGF3A/M97935_MB_at	6562	16,16-dimethylprostaglandin E2	1e-05	PC3	-0.7	Down-regulation
STAT1	AFFX-HUMISGF3A/M97935_MB_at	6563	PNU-0293363	1e-05	PC3	-0.7	Down-regulation
STAT1	AFFX-HUMISGF3A/M97935_MB_at	4810	salsolidin	1.64e-05	MCF7	-0.7	Down-regulation
STAT1	200887_s_at	3001	beclometasone	7.6e-06	HL60	-0.7	Down-regulation
STAT1	209969_s_at	1738	tubocurarine chloride	5.2e-06	HL60	-0.7	Down-regulation
STAT1	209969_s_at	3163	glibenclamide	8e-06	MCF7	-0.7	Down-regulation
STAT1	209969_s_at	1053	prochlorperazine	1e-05	MCF7	-0.7	Down-regulation
STAT1	209969_s_at	3694	0175029-0000	1e-06	PC3	-0.7	Down-regulation
STAT1	AFFX-HUMISGF3A/M97935_5_at	4115	oxybuprocaine	1.16e-05	MCF7	-0.69	Down-regulation
STAT1	AFFX-HUMISGF3A/M97935_5_at	4117	etifenin	1.24e-05	MCF7	-0.69	Down-regulation
STAT1	AFFX-HUMISGF3A/M97935_5_at	3945	helveticoside	7.4e-06	MCF7	-0.69	Down-regulation
STAT1	AFFX-HUMISGF3A/M97935_5_at	1863	mefenamic acid	1.66e-05	HL60	-0.69	Down-regulation
STAT1	AFFX-HUMISGF3A/M97935_5_at	2934	memantine	1.86e-05	HL60	-0.69	Down-regulation
STAT1	AFFX-HUMISGF3A/M97935_5_at	2517	cefalotin	9.6e-06	HL60	-0.69	Down-regulation
STAT1	AFFX-HUMISGF3A/M97935_5_at	7521	15(S)-15-methylprostaglandin E2	1e-05	MCF7	-0.69	Down-regulation
STAT1	AFFX-HUMISGF3A/M97935_5_at	5095	thiocolchicoside	7e-06	PC3	-0.69	Down-regulation
STAT1	AFFX-HUMISGF3A/M97935_5_at	4604	bromocriptine	5.4e-06	PC3	-0.69	Down-regulation
STAT1	AFFX-HUMISGF3A/M97935_5_at	4607	dimethadione	3.1e-05	PC3	-0.69	Down-regulation
STAT1	AFFX-HUMISGF3A/M97935_5_at	4609	zimeldine	9.8e-06	PC3	-0.69	Down-regulation
STAT1	AFFX-HUMISGF3A/M97935_5_at	4610	doxorubicin	6.8e-06	PC3	-0.69	Down-regulation
STAT1	AFFX-HUMISGF3A/M97935_5_at	4611	tyloxapol	4e-06	PC3	-0.69	Down-regulation
STAT1	AFFX-HUMISGF3A/M97935_MA_at	6364	erastin	2e-05	MCF7	-0.69	Down-regulation
STAT1	AFFX-HUMISGF3A/M97935_MA_at	4566	sulpiride	1.18e-05	PC3	-0.69	Down-regulation
STAT1	AFFX-HUMISGF3A/M97935_MA_at	4609	zimeldine	9.8e-06	PC3	-0.69	Down-regulation
STAT1	AFFX-HUMISGF3A/M97935_MA_at	5328	betamethasone	1.02e-05	MCF7	-0.69	Down-regulation
STAT1	AFFX-HUMISGF3A/M97935_MA_at	5362	nilutamide	1.26e-05	MCF7	-0.69	Down-regulation
STAT1	AFFX-HUMISGF3A/M97935_MB_at	6868	PF-00562151-00	1e-05	MCF7	-0.69	Down-regulation
STAT1	AFFX-HUMISGF3A/M97935_MB_at	5052	allantoin	2.52e-05	PC3	-0.69	Down-regulation
STAT1	AFFX-HUMISGF3A/M97935_MB_at	5058	homatropine	1.12e-05	PC3	-0.69	Down-regulation
STAT1	AFFX-HUMISGF3A/M97935_MB_at	6449	rolipram	1.46e-05	MCF7	-0.69	Down-regulation
STAT1	AFFX-HUMISGF3A/M97935_MB_at	6525	nomegestrol	1.08e-05	MCF7	-0.69	Down-regulation
STAT1	200887_s_at	1784	aconitine	6.2e-06	HL60	-0.69	Down-regulation
STAT1	209969_s_at	944	5252917	1.4e-05	MCF7	-0.69	Down-regulation
STAT1	209969_s_at	3338	tetroquinone	2.1e-05	MCF7	-0.69	Down-regulation
STAT1	209969_s_at	3995	fluvoxamine	9.2e-06	PC3	-0.69	Down-regulation
STAT1	209969_s_at	2758	ellipticine	1.62e-05	MCF7	-0.69	Down-regulation
STAT1	209969_s_at	5613	phenoxybenzamine	1.18e-05	MCF7	-0.69	Down-regulation
STAT1	209969_s_at	4482	cefalotin	9.6e-06	PC3	-0.69	Down-regulation
STAT1	209969_s_at	6658	luteolin	1.4e-05	PC3	-0.69	Down-regulation
STAT1	AFFX-HUMISGF3A/M97935_3_at	2522	napelline	1.12e-05	HL60	-0.68	Down-regulation
STAT1	AFFX-HUMISGF3A/M97935_5_at	4230	minaprine	1.08e-05	PC3	-0.68	Down-regulation
STAT1	AFFX-HUMISGF3A/M97935_5_at	2650	androsterone	1.38e-05	MCF7	-0.68	Down-regulation
STAT1	AFFX-HUMISGF3A/M97935_5_at	2829	cetirizine	8.6e-06	MCF7	-0.68	Down-regulation
STAT1	AFFX-HUMISGF3A/M97935_5_at	3606	levonorgestrel	1.28e-05	MCF7	-0.68	Down-regulation
STAT1	AFFX-HUMISGF3A/M97935_5_at	6806	cyproterone	9.6e-06	MCF7	-0.68	Down-regulation
STAT1	AFFX-HUMISGF3A/M97935_5_at	5088	pyrantel	1.12e-05	PC3	-0.68	Down-regulation
STAT1	AFFX-HUMISGF3A/M97935_5_at	4957	palmatine	1.04e-05	MCF7	-0.68	Down-regulation
STAT1	AFFX-HUMISGF3A/M97935_5_at	6719	ambroxol	9.6e-06	PC3	-0.68	Down-regulation
STAT1	AFFX-HUMISGF3A/M97935_5_at	7067	GW-8510	1e-05	PC3	-0.68	Down-regulation
STAT1	AFFX-HUMISGF3A/M97935_MA_at	5232	genistein	1e-05	MCF7	-0.68	Down-regulation
STAT1	AFFX-HUMISGF3A/M97935_MA_at	6494	proxyphylline	1.68e-05	MCF7	-0.68	Down-regulation
STAT1	AFFX-HUMISGF3A/M97935_MA_at	6710	diltiazem	8.8e-06	PC3	-0.68	Down-regulation
STAT1	AFFX-HUMISGF3A/M97935_MA_at	7083	pioglitazone	1e-05	MCF7	-0.68	Down-regulation
STAT1	AFFX-HUMISGF3A/M97935_MB_at	1647	valproic acid	5e-05	MCF7	-0.68	Down-regulation
STAT1	AFFX-HUMISGF3A/M97935_MB_at	2779	(+)-chelidonine	1.08e-05	MCF7	-0.68	Down-regulation
STAT1	AFFX-HUMISGF3A/M97935_MB_at	6164	acetylsalicylic acid	0.0001	HL60	-0.68	Down-regulation
STAT1	AFFX-HUMISGF3A/M97935_MB_at	6966	tanespimycin	1e-06	MCF7	-0.68	Down-regulation
STAT1	200887_s_at	2517	cefalotin	9.6e-06	HL60	-0.68	Down-regulation
STAT1	200887_s_at	6876	BAS-012416453	3.8e-05	PC3	-0.68	Down-regulation
STAT1	209969_s_at	3998	etifenin	1.24e-05	PC3	-0.68	Down-regulation
STAT1	209969_s_at	1841	todralazine	1.48e-05	HL60	-0.68	Down-regulation
STAT1	209969_s_at	2920	proscillaridin	7.6e-06	HL60	-0.68	Down-regulation
STAT1	209969_s_at	6186	LY-294002	1e-05	HL60	-0.68	Down-regulation
STAT1	AFFX-HUMISGF3A/M97935_3_at	6920	AG-012559	1e-05	PC3	0.68	Up-regulation
STAT1	AFFX-HUMISGF3A/M97935_3_at	6546	trichostatin A	1e-06	PC3	0.68	Up-regulation
STAT1	AFFX-HUMISGF3A/M97935_5_at	2458	cefotiam	7.2e-06	HL60	0.68	Up-regulation
STAT1	AFFX-HUMISGF3A/M97935_5_at	7238	leflunomide	1.48e-05	MCF7	0.68	Up-regulation
STAT1	AFFX-HUMISGF3A/M97935_5_at	5882	trichostatin A	1e-07	PC3	0.68	Up-regulation
STAT1	AFFX-HUMISGF3A/M97935_MA_at	3743	diphenylpyraline	1.26e-05	PC3	0.68	Up-regulation
STAT1	AFFX-HUMISGF3A/M97935_MA_at	6874	trichostatin A	1e-06	PC3	0.68	Up-regulation
STAT1	AFFX-HUMISGF3A/M97935_MA_at	7387	trichostatin A	1e-07	PC3	0.68	Up-regulation
STAT1	AFFX-HUMISGF3A/M97935_MB_at	6385	5707885	5e-05	MCF7	0.68	Up-regulation
STAT1	AFFX-HUMISGF3A/M97935_MB_at	4805	tolnaftate	1.3e-05	MCF7	0.68	Up-regulation
STAT1	200887_s_at	3993	trichostatin A	1e-07	PC3	0.68	Up-regulation
STAT1	200887_s_at	6439	trichostatin A	1e-06	PC3	0.68	Up-regulation
STAT1	209969_s_at	3688	trichostatin A	1e-07	PC3	0.68	Up-regulation
STAT1	209969_s_at	493	monorden	1e-07	SKMEL5	0.68	Up-regulation
STAT1	209969_s_at	6910	trichostatin A	1e-06	MCF7	0.68	Up-regulation
STAT1	AFFX-HUMISGF3A/M97935_3_at	6439	trichostatin A	1e-06	PC3	0.69	Up-regulation
STAT1	AFFX-HUMISGF3A/M97935_5_at	2123	metampicillin	1.04e-05	PC3	0.69	Up-regulation
STAT1	AFFX-HUMISGF3A/M97935_5_at	7387	trichostatin A	1e-07	PC3	0.69	Up-regulation
STAT1	AFFX-HUMISGF3A/M97935_5_at	7552	meteneprost	1e-05	MCF7	0.69	Up-regulation
STAT1	AFFX-HUMISGF3A/M97935_5_at	5498	dapsone	1.62e-05	MCF7	0.69	Up-regulation
STAT1	AFFX-HUMISGF3A/M97935_5_at	6316	trichostatin A	1e-07	PC3	0.69	Up-regulation
STAT1	AFFX-HUMISGF3A/M97935_MA_at	3091	megestrol	1.04e-05	HL60	0.69	Up-regulation
STAT1	AFFX-HUMISGF3A/M97935_MA_at	1304	anisomycin	1.5e-05	HL60	0.69	Up-regulation
STAT1	AFFX-HUMISGF3A/M97935_MA_at	6420	orlistat	1e-05	PC3	0.69	Up-regulation
STAT1	AFFX-HUMISGF3A/M97935_MA_at	7552	meteneprost	1e-05	MCF7	0.69	Up-regulation
STAT1	AFFX-HUMISGF3A/M97935_MA_at	4843	zuclopenthixol	9.2e-06	MCF7	0.69	Up-regulation
STAT1	AFFX-HUMISGF3A/M97935_MA_at	7043	trichostatin A	1e-06	MCF7	0.69	Up-regulation
STAT1	AFFX-HUMISGF3A/M97935_MB_at	5025	diloxanide	1.22e-05	MCF7	0.69	Up-regulation
STAT1	AFFX-HUMISGF3A/M97935_MB_at	5594	trichostatin A	1e-06	MCF7	0.69	Up-regulation
STAT1	200887_s_at	1737	prenylamine	9.6e-06	HL60	0.69	Up-regulation
STAT1	209969_s_at	4146	selegiline	1.78e-05	MCF7	0.69	Up-regulation
STAT1	209969_s_at	3221	metergoline	1e-05	MCF7	0.69	Up-regulation
STAT1	209969_s_at	1549	clotrimazole	1.16e-05	HL60	0.69	Up-regulation
STAT1	209969_s_at	1212	trichostatin A	1e-07	PC3	0.69	Up-regulation
STAT1	209969_s_at	443	arachidonic acid	1e-05	MCF7	0.69	Up-regulation
STAT1	209969_s_at	6829	altizide	1.04e-05	MCF7	0.69	Up-regulation
STAT1	209969_s_at	6156	oxedrine	2.4e-05	HL60	0.69	Up-regulation
STAT1	AFFX-HUMISGF3A/M97935_3_at	2576	alexidine	6.8e-06	HL60	0.7	Up-regulation
STAT1	AFFX-HUMISGF3A/M97935_5_at	909	HC toxin	1e-07	MCF7	0.7	Up-regulation
STAT1	AFFX-HUMISGF3A/M97935_5_at	1703	heptaminol	2.2e-05	MCF7	0.7	Up-regulation
STAT1	AFFX-HUMISGF3A/M97935_5_at	3854	PHA-00851261E	1e-05	MCF7	0.7	Up-regulation
STAT1	AFFX-HUMISGF3A/M97935_5_at	3857	PHA-00851261E	1e-06	MCF7	0.7	Up-regulation
STAT1	AFFX-HUMISGF3A/M97935_5_at	7248	triprolidine	1.28e-05	PC3	0.7	Up-regulation
STAT1	AFFX-HUMISGF3A/M97935_5_at	7271	pergolide	9.8e-06	PC3	0.7	Up-regulation
STAT1	AFFX-HUMISGF3A/M97935_MA_at	1659	trichostatin A	1e-06	MCF7	0.7	Up-regulation
STAT1	AFFX-HUMISGF3A/M97935_MB_at	7199	ketotifen	9.4e-06	MCF7	0.7	Up-regulation
STAT1	209969_s_at	2690	thioridazine	1e-05	HL60	0.7	Up-regulation
STAT1	209969_s_at	2755	yohimbine	1.02e-05	MCF7	0.7	Up-regulation
STAT1	209969_s_at	6551	trichostatin A	1e-06	MCF7	0.7	Up-regulation
STAT1	AFFX-HUMISGF3A/M97935_3_at	4139	nadolol	1.3e-05	MCF7	0.71	Up-regulation
STAT1	AFFX-HUMISGF3A/M97935_5_at	4100	trimethobenzamide	9.4e-06	PC3	0.71	Up-regulation
STAT1	AFFX-HUMISGF3A/M97935_5_at	1700	chlorpromazine	1.12e-05	MCF7	0.71	Up-regulation
STAT1	AFFX-HUMISGF3A/M97935_5_at	5025	diloxanide	1.22e-05	MCF7	0.71	Up-regulation
STAT1	AFFX-HUMISGF3A/M97935_5_at	5027	etoposide	6.8e-06	MCF7	0.71	Up-regulation
STAT1	AFFX-HUMISGF3A/M97935_MA_at	1234	trichostatin A	1e-06	PC3	0.71	Up-regulation
STAT1	AFFX-HUMISGF3A/M97935_MA_at	6385	5707885	5e-05	MCF7	0.71	Up-regulation
STAT1	AFFX-HUMISGF3A/M97935_MA_at	4824	letrozole	1.4e-05	MCF7	0.71	Up-regulation
STAT1	AFFX-HUMISGF3A/M97935_MA_at	5908	trichostatin A	1e-06	PC3	0.71	Up-regulation
STAT1	AFFX-HUMISGF3A/M97935_MB_at	1304	anisomycin	1.5e-05	HL60	0.71	Up-regulation
STAT1	AFFX-HUMISGF3A/M97935_MB_at	5953	tanespimycin	1e-06	MCF7	0.71	Up-regulation
STAT1	209969_s_at	1626	etoposide	6.8e-06	HL60	0.71	Up-regulation
STAT1	209969_s_at	207	LM-1685	1e-05	MCF7	0.71	Up-regulation
STAT1	209969_s_at	7198	podophyllotoxin	9.6e-06	MCF7	0.71	Up-regulation
STAT1	209969_s_at	5019	prasterone	1.22e-05	MCF7	0.71	Up-regulation
STAT1	209969_s_at	6609	trichostatin A	1e-07	PC3	0.71	Up-regulation
STAT1	AFFX-HUMISGF3A/M97935_5_at	268	genistein	1e-06	MCF7	0.72	Up-regulation
STAT1	AFFX-HUMISGF3A/M97935_5_at	1402	ampyrone	1.96e-05	HL60	0.72	Up-regulation
STAT1	AFFX-HUMISGF3A/M97935_5_at	6846	metoprolol	5.8e-06	MCF7	0.72	Up-regulation
STAT1	AFFX-HUMISGF3A/M97935_5_at	7505	16-phenyltetranorprostaglandin E2	1e-05	MCF7	0.72	Up-regulation
STAT1	AFFX-HUMISGF3A/M97935_MB_at	2042	chlortetracycline	7.8e-06	HL60	0.72	Up-regulation
STAT1	200887_s_at	1381	terfenadine	8.4e-06	HL60	0.72	Up-regulation
STAT1	209969_s_at	2684	trifluoperazine	1e-05	HL60	0.72	Up-regulation
STAT1	209969_s_at	2692	troglitazone	1e-05	HL60	0.72	Up-regulation
STAT1	209969_s_at	308	sulindac sulfide	5e-05	MCF7	0.72	Up-regulation
STAT1	209969_s_at	2835	trichostatin A	1e-07	MCF7	0.72	Up-regulation
STAT1	209969_s_at	4436	trichostatin A	1e-07	PC3	0.72	Up-regulation
STAT1	209969_s_at	3868	trichostatin A	1e-07	MCF7	0.72	Up-regulation
STAT1	209969_s_at	864	geldanamycin	1e-06	MCF7	0.72	Up-regulation
STAT1	209969_s_at	7502	CP-944629	1e-05	PC3	0.72	Up-regulation
STAT1	209969_s_at	4665	trichostatin A	1e-07	PC3	0.72	Up-regulation
STAT1	AFFX-HUMISGF3A/M97935_5_at	1659	trichostatin A	1e-06	MCF7	0.73	Up-regulation
STAT1	AFFX-HUMISGF3A/M97935_5_at	3823	CP-690334-01	1e-05	PC3	0.73	Up-regulation
STAT1	AFFX-HUMISGF3A/M97935_5_at	6439	trichostatin A	1e-06	PC3	0.73	Up-regulation
STAT1	AFFX-HUMISGF3A/M97935_MA_at	6546	trichostatin A	1e-06	PC3	0.73	Up-regulation
STAT1	AFFX-HUMISGF3A/M97935_MB_at	6570	Gly-His-Lys	1e-06	PC3	0.73	Up-regulation
STAT1	AFFX-HUMISGF3A/M97935_MB_at	7077	trichostatin A	1e-06	PC3	0.73	Up-regulation
STAT1	209969_s_at	1891	trichostatin A	1e-07	PC3	0.73	Up-regulation
STAT1	209969_s_at	366	imatinib	1e-05	MCF7	0.73	Up-regulation
STAT1	209969_s_at	913	colforsin	5e-05	MCF7	0.73	Up-regulation
STAT1	209969_s_at	3091	megestrol	1.04e-05	HL60	0.73	Up-regulation
STAT1	AFFX-HUMISGF3A/M97935_3_at	7555	trichostatin A	1e-06	PC3	0.74	Up-regulation
STAT1	AFFX-HUMISGF3A/M97935_5_at	1672	trichostatin A	1e-07	MCF7	0.74	Up-regulation
STAT1	AFFX-HUMISGF3A/M97935_5_at	7183	mifepristone	9.4e-06	MCF7	0.74	Up-regulation
STAT1	AFFX-HUMISGF3A/M97935_5_at	7197	isoniazid	2.92e-05	MCF7	0.74	Up-regulation
STAT1	AFFX-HUMISGF3A/M97935_5_at	7201	folic acid	9e-06	MCF7	0.74	Up-regulation
STAT1	AFFX-HUMISGF3A/M97935_5_at	7506	pioglitazone	1e-05	MCF7	0.74	Up-regulation
STAT1	AFFX-HUMISGF3A/M97935_MA_at	7553	CP-863187	1e-05	MCF7	0.74	Up-regulation
STAT1	AFFX-HUMISGF3A/M97935_MA_at	5231	trichostatin A	1e-06	MCF7	0.74	Up-regulation
STAT1	AFFX-HUMISGF3A/M97935_MB_at	1220	vorinostat	1e-05	PC3	0.74	Up-regulation
STAT1	AFFX-HUMISGF3A/M97935_MB_at	6886	trichostatin A	1e-06	PC3	0.74	Up-regulation
STAT1	AFFX-HUMISGF3A/M97935_MB_at	5955	estradiol	1e-08	MCF7	0.74	Up-regulation
STAT1	209969_s_at	5086	trichostatin A	1e-07	PC3	0.74	Up-regulation
STAT1	209969_s_at	7285	trichostatin A	1e-07	PC3	0.74	Up-regulation
STAT1	209969_s_at	6719	ambroxol	9.6e-06	PC3	0.74	Up-regulation
STAT1	209969_s_at	6720	paclitaxel	4.6e-06	PC3	0.74	Up-regulation
STAT1	AFFX-HUMISGF3A/M97935_3_at	6551	trichostatin A	1e-06	MCF7	0.75	Up-regulation
STAT1	AFFX-HUMISGF3A/M97935_5_at	7555	trichostatin A	1e-06	PC3	0.75	Up-regulation
STAT1	AFFX-HUMISGF3A/M97935_5_at	4632	trichostatin A	1e-07	PC3	0.75	Up-regulation
STAT1	AFFX-HUMISGF3A/M97935_MA_at	6895	0297417-0002B	1e-05	PC3	0.75	Up-regulation
STAT1	AFFX-HUMISGF3A/M97935_MB_at	1373	clindamycin	8.6e-06	HL60	0.75	Up-regulation
STAT1	209969_s_at	495	pirinixic acid	0.0001	SKMEL5	0.75	Up-regulation
STAT1	209969_s_at	7501	suramin sodium	1e-05	PC3	0.75	Up-regulation
STAT1	AFFX-HUMISGF3A/M97935_3_at	1402	ampyrone	1.96e-05	HL60	0.76	Up-regulation
STAT1	AFFX-HUMISGF3A/M97935_5_at	2038	danazol	1.18e-05	HL60	0.76	Up-regulation
STAT1	AFFX-HUMISGF3A/M97935_5_at	5117	bumetanide	1.1e-05	PC3	0.76	Up-regulation
STAT1	AFFX-HUMISGF3A/M97935_5_at	5490	niflumic acid	1.42e-05	MCF7	0.76	Up-regulation
STAT1	AFFX-HUMISGF3A/M97935_5_at	4824	letrozole	1.4e-05	MCF7	0.76	Up-regulation
STAT1	AFFX-HUMISGF3A/M97935_MA_at	5949	AG-013608	1e-05	PC3	0.76	Up-regulation
STAT1	209969_s_at	6266	butamben	2.06e-05	MCF7	0.76	Up-regulation
STAT1	AFFX-HUMISGF3A/M97935_3_at	2084	trichostatin A	1e-07	PC3	0.77	Up-regulation
STAT1	AFFX-HUMISGF3A/M97935_MA_at	6892	NS-398	1e-05	PC3	0.77	Up-regulation
STAT1	AFFX-HUMISGF3A/M97935_MB_at	7490	fulvestrant	1e-06	MCF7	0.77	Up-regulation
STAT1	200887_s_at	7550	trichostatin A	1e-06	MCF7	0.77	Up-regulation
STAT1	209969_s_at	4204	epitiostanol	1.3e-05	PC3	0.77	Up-regulation
STAT1	AFFX-HUMISGF3A/M97935_3_at	5981	trichostatin A	1e-06	PC3	0.78	Up-regulation
STAT1	AFFX-HUMISGF3A/M97935_5_at	2577	merbromin	5e-06	HL60	0.78	Up-regulation
STAT1	AFFX-HUMISGF3A/M97935_5_at	3688	trichostatin A	1e-07	PC3	0.78	Up-regulation
STAT1	AFFX-HUMISGF3A/M97935_5_at	7181	ursolic acid	8.8e-06	MCF7	0.78	Up-regulation
STAT1	AFFX-HUMISGF3A/M97935_MA_at	1381	terfenadine	8.4e-06	HL60	0.78	Up-regulation
STAT1	AFFX-HUMISGF3A/M97935_MA_at	7550	trichostatin A	1e-06	MCF7	0.78	Up-regulation
STAT1	209969_s_at	1222	valproic acid	5e-05	PC3	0.78	Up-regulation
STAT1	209969_s_at	7077	trichostatin A	1e-06	PC3	0.78	Up-regulation
STAT1	AFFX-HUMISGF3A/M97935_5_at	1705	dapsone	1.62e-05	MCF7	0.79	Up-regulation
STAT1	AFFX-HUMISGF3A/M97935_5_at	1416	chlorzoxazone	2.36e-05	HL60	0.79	Up-regulation
STAT1	AFFX-HUMISGF3A/M97935_5_at	6883	carmustine	0.0001	PC3	0.79	Up-regulation
STAT1	AFFX-HUMISGF3A/M97935_MA_at	1014	trichostatin A	1e-06	MCF7	0.79	Up-regulation
STAT1	AFFX-HUMISGF3A/M97935_MA_at	4707	mephentermine	9.4e-06	MCF7	0.79	Up-regulation
STAT1	AFFX-HUMISGF3A/M97935_MA_at	7077	trichostatin A	1e-06	PC3	0.79	Up-regulation
STAT1	AFFX-HUMISGF3A/M97935_MB_at	1605	clopamide	1.16e-05	HL60	0.79	Up-regulation
STAT1	209969_s_at	631	benserazide	1e-05	SKMEL5	0.79	Up-regulation
STAT1	209969_s_at	7555	trichostatin A	1e-06	PC3	0.79	Up-regulation
STAT1	AFFX-HUMISGF3A/M97935_3_at	5940	trichostatin A	1e-06	PC3	0.8	Up-regulation
STAT1	AFFX-HUMISGF3A/M97935_3_at	6709	trichostatin A	1e-07	PC3	0.8	Up-regulation
STAT1	AFFX-HUMISGF3A/M97935_5_at	2429	cephaeline	6e-06	HL60	0.8	Up-regulation
STAT1	AFFX-HUMISGF3A/M97935_5_at	5976	trichostatin A	1e-06	MCF7	0.8	Up-regulation
STAT1	AFFX-HUMISGF3A/M97935_MA_at	7554	BCB000040	1e-05	MCF7	0.8	Up-regulation
STAT1	AFFX-HUMISGF3A/M97935_MB_at	2038	danazol	1.18e-05	HL60	0.8	Up-regulation
STAT1	AFFX-HUMISGF3A/M97935_MB_at	401	LY-294002	1e-05	ssMCF7	0.8	Up-regulation
STAT1	209969_s_at	4144	cimetidine	1.58e-05	MCF7	0.8	Up-regulation
STAT1	209969_s_at	3065	primidone	1.84e-05	HL60	0.8	Up-regulation
STAT1	AFFX-HUMISGF3A/M97935_3_at	1381	terfenadine	8.4e-06	HL60	0.81	Up-regulation
STAT1	AFFX-HUMISGF3A/M97935_5_at	2457	hexetidine	1.18e-05	HL60	0.81	Up-regulation
STAT1	AFFX-HUMISGF3A/M97935_5_at	6587	AG-028671	1e-05	MCF7	0.81	Up-regulation
STAT1	AFFX-HUMISGF3A/M97935_5_at	5287	naftidrofuryl	8.4e-06	MCF7	0.81	Up-regulation
STAT1	AFFX-HUMISGF3A/M97935_5_at	5693	trichostatin A	1e-07	MCF7	0.81	Up-regulation
STAT1	AFFX-HUMISGF3A/M97935_MA_at	6587	AG-028671	1e-05	MCF7	0.81	Up-regulation
STAT1	AFFX-HUMISGF3A/M97935_MB_at	402	sirolimus	1e-07	ssMCF7	0.81	Up-regulation
STAT1	AFFX-HUMISGF3A/M97935_MB_at	6439	trichostatin A	1e-06	PC3	0.81	Up-regulation
STAT1	209969_s_at	5822	trichostatin A	1e-07	PC3	0.81	Up-regulation
STAT1	AFFX-HUMISGF3A/M97935_MB_at	1737	prenylamine	9.6e-06	HL60	0.82	Up-regulation
STAT1	209969_s_at	6886	trichostatin A	1e-06	PC3	0.82	Up-regulation
STAT1	AFFX-HUMISGF3A/M97935_3_at	5490	niflumic acid	1.42e-05	MCF7	0.83	Up-regulation
STAT1	AFFX-HUMISGF3A/M97935_MA_at	7181	ursolic acid	8.8e-06	MCF7	0.83	Up-regulation
STAT1	AFFX-HUMISGF3A/M97935_MA_at	5976	trichostatin A	1e-06	MCF7	0.83	Up-regulation
STAT1	AFFX-HUMISGF3A/M97935_MB_at	1749	ajmaline	1.22e-05	HL60	0.83	Up-regulation
STAT1	209969_s_at	4707	mephentermine	9.4e-06	MCF7	0.83	Up-regulation
STAT1	AFFX-HUMISGF3A/M97935_5_at	5482	diprophylline	1.58e-05	MCF7	0.84	Up-regulation
STAT1	AFFX-HUMISGF3A/M97935_MA_at	1793	trichostatin A	1e-07	PC3	0.84	Up-regulation
STAT1	AFFX-HUMISGF3A/M97935_MB_at	6573	PNU-0293363	1e-05	MCF7	0.84	Up-regulation
STAT1	200887_s_at	5327	benfluorex	1.04e-05	MCF7	0.84	Up-regulation
STAT1	209969_s_at	4237	trichostatin A	1e-07	PC3	0.84	Up-regulation
STAT1	209969_s_at	3791	trichostatin A	1e-07	PC3	0.84	Up-regulation
STAT1	209969_s_at	5802	trichostatin A	1e-07	PC3	0.84	Up-regulation
STAT1	AFFX-HUMISGF3A/M97935_3_at	5010	prochlorperazine	6.6e-06	MCF7	0.85	Up-regulation
STAT1	AFFX-HUMISGF3A/M97935_MA_at	5975	sirolimus	1e-07	MCF7	0.85	Up-regulation
STAT1	209969_s_at	6546	trichostatin A	1e-06	PC3	0.85	Up-regulation
STAT1	209969_s_at	7305	econazole	9e-06	PC3	0.85	Up-regulation
STAT1	AFFX-HUMISGF3A/M97935_5_at	4665	trichostatin A	1e-07	PC3	0.86	Up-regulation
STAT1	AFFX-HUMISGF3A/M97935_MA_at	7490	fulvestrant	1e-06	MCF7	0.86	Up-regulation
STAT1	AFFX-HUMISGF3A/M97935_MA_at	6434	trichostatin A	1e-06	MCF7	0.86	Up-regulation
STAT1	209969_s_at	6846	metoprolol	5.8e-06	MCF7	0.86	Up-regulation
STAT1	209969_s_at	4632	trichostatin A	1e-07	PC3	0.86	Up-regulation
STAT1	209969_s_at	7047	trichostatin A	1e-06	PC3	0.86	Up-regulation
STAT1	AFFX-HUMISGF3A/M97935_5_at	4444	vorinostat	1e-05	PC3	0.87	Up-regulation
STAT1	209969_s_at	464	pirinixic acid	0.0001	PC3	0.87	Up-regulation
STAT1	209969_s_at	2330	trichostatin A	1e-07	MCF7	0.87	Up-regulation
STAT1	209969_s_at	5594	trichostatin A	1e-06	MCF7	0.87	Up-regulation
STAT1	209969_s_at	5745	trichostatin A	1e-07	PC3	0.87	Up-regulation
STAT1	209969_s_at	5693	trichostatin A	1e-07	MCF7	0.87	Up-regulation
STAT1	209969_s_at	6316	trichostatin A	1e-07	PC3	0.87	Up-regulation
STAT1	AFFX-HUMISGF3A/M97935_5_at	2042	chlortetracycline	7.8e-06	HL60	0.88	Up-regulation
STAT1	AFFX-HUMISGF3A/M97935_5_at	7179	trichostatin A	1e-07	MCF7	0.88	Up-regulation
STAT1	AFFX-HUMISGF3A/M97935_MA_at	7489	15(S)-15-methylprostaglandin E2	1e-05	MCF7	0.88	Up-regulation
STAT1	200887_s_at	5010	prochlorperazine	6.6e-06	MCF7	0.88	Up-regulation
STAT1	AFFX-HUMISGF3A/M97935_5_at	3868	trichostatin A	1e-07	MCF7	0.89	Up-regulation
STAT1	AFFX-HUMISGF3A/M97935_MA_at	4444	vorinostat	1e-05	PC3	0.89	Up-regulation
STAT1	AFFX-HUMISGF3A/M97935_MA_at	7486	CP-319743	1e-05	MCF7	0.89	Up-regulation
STAT1	209969_s_at	3787	trichostatin A	1e-07	PC3	0.89	Up-regulation
STAT1	209969_s_at	6340	trichostatin A	1e-07	PC3	0.89	Up-regulation
STAT1	AFFX-HUMISGF3A/M97935_5_at	5908	trichostatin A	1e-06	PC3	0.9	Up-regulation
STAT1	AFFX-HUMISGF3A/M97935_MA_at	6886	trichostatin A	1e-06	PC3	0.9	Up-regulation
STAT1	AFFX-HUMISGF3A/M97935_MB_at	3746	trichostatin A	1e-07	PC3	0.9	Up-regulation
STAT1	209969_s_at	4139	nadolol	1.3e-05	MCF7	0.9	Up-regulation
STAT1	209969_s_at	1234	trichostatin A	1e-06	PC3	0.9	Up-regulation
STAT1	209969_s_at	7181	ursolic acid	8.8e-06	MCF7	0.9	Up-regulation
STAT1	209969_s_at	7188	fendiline	1.14e-05	MCF7	0.9	Up-regulation
STAT1	209969_s_at	7504	meteneprost	1e-05	PC3	0.9	Up-regulation
STAT1	209969_s_at	6736	trichostatin A	1e-07	PC3	0.9	Up-regulation
STAT1	209969_s_at	7248	triprolidine	1.28e-05	PC3	0.9	Up-regulation
STAT1	AFFX-HUMISGF3A/M97935_3_at	6916	trichostatin A	1e-06	MCF7	0.91	Up-regulation
STAT1	AFFX-HUMISGF3A/M97935_MA_at	6433	5707885	5e-05	MCF7	0.91	Up-regulation
STAT1	AFFX-HUMISGF3A/M97935_MB_at	5908	trichostatin A	1e-06	PC3	0.91	Up-regulation
STAT1	209969_s_at	4112	trichostatin A	1e-07	MCF7	0.91	Up-regulation
STAT1	209969_s_at	4565	trichostatin A	1e-07	PC3	0.91	Up-regulation
STAT1	209969_s_at	5065	trichostatin A	1e-07	PC3	0.91	Up-regulation
STAT1	AFFX-HUMISGF3A/M97935_MB_at	7551	vinblastine	1e-07	MCF7	0.92	Up-regulation
STAT1	209969_s_at	7073	trichostatin A	1e-06	PC3	0.92	Up-regulation
STAT1	AFFX-HUMISGF3A/M97935_MA_at	7073	trichostatin A	1e-06	PC3	0.93	Up-regulation
STAT1	AFFX-HUMISGF3A/M97935_MB_at	7553	CP-863187	1e-05	MCF7	0.93	Up-regulation
STAT1	200887_s_at	6916	trichostatin A	1e-06	MCF7	0.93	Up-regulation
STAT1	209969_s_at	5940	trichostatin A	1e-06	PC3	0.93	Up-regulation
STAT1	AFFX-HUMISGF3A/M97935_5_at	1737	prenylamine	9.6e-06	HL60	0.94	Up-regulation
STAT1	AFFX-HUMISGF3A/M97935_3_at	1737	prenylamine	9.6e-06	HL60	0.95	Up-regulation
STAT1	AFFX-HUMISGF3A/M97935_3_at	6919	scriptaid	1e-05	PC3	0.95	Up-regulation
STAT1	AFFX-HUMISGF3A/M97935_5_at	1014	trichostatin A	1e-06	MCF7	0.95	Up-regulation
STAT1	AFFX-HUMISGF3A/M97935_MA_at	4458	trichostatin A	1e-06	PC3	0.95	Up-regulation
STAT1	AFFX-HUMISGF3A/M97935_MA_at	1737	prenylamine	9.6e-06	HL60	0.95	Up-regulation
STAT1	209969_s_at	7387	trichostatin A	1e-07	PC3	0.95	Up-regulation
STAT1	AFFX-HUMISGF3A/M97935_5_at	3861	proglumide	1.2e-05	MCF7	0.96	Up-regulation
STAT1	AFFX-HUMISGF3A/M97935_MB_at	7552	meteneprost	1e-05	MCF7	0.96	Up-regulation
STAT1	AFFX-HUMISGF3A/M97935_MB_at	6896	scriptaid	1e-05	PC3	0.97	Up-regulation
STAT1	AFFX-HUMISGF3A/M97935_5_at	1712	dirithromycin	4.8e-06	HL60	0.99	Up-regulation
STAT1	AFFX-HUMISGF3A/M97935_MA_at	6439	trichostatin A	1e-06	PC3	0.99	Up-regulation
STAT1	AFFX-HUMISGF3A/M97935_MB_at	7550	trichostatin A	1e-06	MCF7	0.99	Up-regulation
STAT1	209969_s_at	3993	trichostatin A	1e-07	PC3	0.99	Up-regulation
STAT1	209969_s_at	5908	trichostatin A	1e-06	PC3	0.99	Up-regulation
STAT1	209969_s_at	4458	trichostatin A	1e-06	PC3	1	Up-regulation
STAT1	209969_s_at	3746	trichostatin A	1e-07	PC3	1	Up-regulation
STAT1	209969_s_at	7105	trichostatin A	1e-06	PC3	1	Up-regulation
STAT1	AFFX-HUMISGF3A/M97935_MA_at	1626	etoposide	6.8e-06	HL60	1.01	Up-regulation
STAT1	AFFX-HUMISGF3A/M97935_MB_at	1381	terfenadine	8.4e-06	HL60	1.01	Up-regulation
STAT1	AFFX-HUMISGF3A/M97935_5_at	1749	ajmaline	1.22e-05	HL60	1.02	Up-regulation
STAT1	209969_s_at	4184	trichostatin A	1e-07	PC3	1.02	Up-regulation
STAT1	AFFX-HUMISGF3A/M97935_MA_at	4805	tolnaftate	1.3e-05	MCF7	1.04	Up-regulation
STAT1	AFFX-HUMISGF3A/M97935_5_at	5943	rotenone	1e-06	MCF7	1.05	Up-regulation
STAT1	209969_s_at	6916	trichostatin A	1e-06	MCF7	1.05	Up-regulation
STAT1	209969_s_at	4444	vorinostat	1e-05	PC3	1.06	Up-regulation
STAT1	209969_s_at	2576	alexidine	6.8e-06	HL60	1.06	Up-regulation
STAT1	209969_s_at	5025	diloxanide	1.22e-05	MCF7	1.06	Up-regulation
STAT1	209969_s_at	2679	monorden	1e-07	HL60	1.07	Up-regulation
STAT1	AFFX-HUMISGF3A/M97935_MA_at	3746	trichostatin A	1e-07	PC3	1.09	Up-regulation
STAT1	AFFX-HUMISGF3A/M97935_MB_at	7554	BCB000040	1e-05	MCF7	1.09	Up-regulation
STAT1	209969_s_at	6919	scriptaid	1e-05	PC3	1.09	Up-regulation
STAT1	209969_s_at	2084	trichostatin A	1e-07	PC3	1.1	Up-regulation
STAT1	209969_s_at	5950	trichostatin A	1e-06	PC3	1.1	Up-regulation
STAT1	AFFX-HUMISGF3A/M97935_5_at	5945	trichostatin A	1e-06	MCF7	1.11	Up-regulation
STAT1	209969_s_at	4344	trichostatin A	1e-07	PC3	1.15	Up-regulation
STAT1	209969_s_at	5327	benfluorex	1.04e-05	MCF7	1.15	Up-regulation
STAT1	AFFX-HUMISGF3A/M97935_MA_at	7555	trichostatin A	1e-06	PC3	1.16	Up-regulation
STAT1	AFFX-HUMISGF3A/M97935_5_at	6886	trichostatin A	1e-06	PC3	1.2	Up-regulation
STAT1	AFFX-HUMISGF3A/M97935_MB_at	1402	ampyrone	1.96e-05	HL60	1.21	Up-regulation
STAT1	209969_s_at	1381	terfenadine	8.4e-06	HL60	1.21	Up-regulation
STAT1	209969_s_at	5490	niflumic acid	1.42e-05	MCF7	1.22	Up-regulation
STAT1	209969_s_at	1737	prenylamine	9.6e-06	HL60	1.23	Up-regulation
STAT1	209969_s_at	6439	trichostatin A	1e-06	PC3	1.26	Up-regulation
STAT1	209969_s_at	6709	trichostatin A	1e-07	PC3	1.28	Up-regulation
STAT1	209969_s_at	7503	trichostatin A	1e-06	PC3	1.33	Up-regulation
STAT1	AFFX-HUMISGF3A/M97935_MA_at	6896	scriptaid	1e-05	PC3	1.34	Up-regulation
STAT1	AFFX-HUMISGF3A/M97935_5_at	1297	suloctidil	1.18e-05	HL60	1.38	Up-regulation
STAT1	200887_s_at	1297	suloctidil	1.18e-05	HL60	1.47	Up-regulation
STAT1	209969_s_at	5010	prochlorperazine	6.6e-06	MCF7	1.48	Up-regulation
STAT1	AFFX-HUMISGF3A/M97935_MB_at	1297	suloctidil	1.18e-05	HL60	1.52	Up-regulation
STAT1	AFFX-HUMISGF3A/M97935_3_at	1297	suloctidil	1.18e-05	HL60	1.59	Up-regulation
STAT1	AFFX-HUMISGF3A/M97935_MA_at	1297	suloctidil	1.18e-05	HL60	1.64	Up-regulation
STAT1	209969_s_at	1297	suloctidil	1.18e-05	HL60	1.82	Up-regulation

## Sheet: STAT1 subnetwork
Drug_DrugBank_IDs	DrugName	Drug ATC codes	Gene symbol	STAT1 target gene annotation	Gene NCBI entrez ID	Gene description
DB00313	valproic_acid	N03AG01	ABAT	Unknown	18	4-aminobutyrate aminotransferase
DB00313	valproic_acid	N03AG01	ACADSB	Predicted	36	acyl-CoA dehydrogenase, short/branched chain
DB00313	valproic_acid	N03AG01	HDAC9	Predicted	9734	histone deacetylase 9
DB00313	valproic_acid	N03AG01	MTHFR	Predicted	4524	methylenetetrahydrofolate reductase (NAD(P)H)
DB00313	valproic_acid	N03AG01	NR1I2	Unknown	8856	nuclear receptor subfamily 1, group I, member 2
DB00313	valproic_acid	N03AG01	ABCG2	Predicted	9429	ATP-binding cassette, sub-family G (WHITE), member 2
DB00313	valproic_acid	N03AG01	EPHX1	Predicted	2052	epoxide hydrolase 1, microsomal (xenobiotic)
DB00313	valproic_acid	N03AG01	FMR1	Predicted	2332	fragile X mental retardation 1
DB00313	valproic_acid	N03AG01	POLG	Predicted	5428	polymerase (DNA directed), gamma
DB00313	valproic_acid	N03AG01	CDA	Predicted	978	cytidine deaminase
DB00313	valproic_acid	N03AG01	GSTP1	Predicted	2950	glutathione S-transferase pi 1
DB00313	valproic_acid	N03AG01	HDAC3	Predicted	8841	histone deacetylase 3
DB00313	valproic_acid	N03AG01	CDKN1A	Experimental_Validation	1026	cyclin-dependent kinase inhibitor 1A (p21, Cip1)
DB00313	valproic_acid	N03AG01	STAT3	Predicted	6774	signal transducer and activator of transcription 3 (acute-phase response factor)
DB00313	valproic_acid	N03AG01	HDAC1	Predicted	3065	histone deacetylase 1
DB00313	valproic_acid	N03AG01	SMN2	Unknown	6607	survival of motor neuron 2, centromeric
DB00427	triprolidine	R06AX07	HRH1	Predicted	3269	histamine receptor H1
DB01197	captopril	C09AA01	ACE	Predicted	1636	angiotensin I converting enzyme
DB01197	captopril	C09AA01	MMP2	Predicted	4313	matrix metallopeptidase 2 (gelatinase A, 72kDa gelatinase, 72kDa type IV collagenase)
DB01197	captopril	C09AA01	AGTR1	Predicted	185	angiotensin II receptor, type 1
DB01197	captopril	C09AA01	AGT	Experimental_Validation	183	angiotensinogen (serpin peptidase inhibitor, clade A, member 8)
DB01197	captopril	C09AA01	ACE2	Unknown	59272	angiotensin I converting enzyme 2
DB01197	captopril	C09AA01	BDKRB2	Unknown	624	bradykinin receptor B2
DB00762	irinotecan	L01XX19	TOP1MT	Predicted	116447	topoisomerase (DNA) I, mitochondrial
DB00762	irinotecan	L01XX19	TOP1	Predicted	7150	topoisomerase (DNA) I
DB00762	irinotecan	L01XX19	NANOGP6	Unknown	414134	Nanog homeobox pseudogene 6
DB00762	irinotecan	L01XX19	IGF1	Unknown	3479	insulin-like growth factor 1 (somatomedin C)
DB00762	irinotecan	L01XX19	IGF2	Unknown	3481	insulin-like growth factor 2 (somatomedin A)
DB00762	irinotecan	L01XX19	IGFBP3	Predicted	3486	insulin-like growth factor binding protein 3
DB00762	irinotecan	L01XX19	BRAF	Predicted	673	v-raf murine sarcoma viral oncogene homolog B1
DB00762	irinotecan	L01XX19	KRAS	Predicted	3845	v-Ki-ras2 Kirsten rat sarcoma viral oncogene homolog
DB00762	irinotecan	L01XX19	MIRLET7E	Unknown	406887	microRNA let-7e
DB00762	irinotecan	L01XX19	EGFR	Unknown	1956	epidermal growth factor receptor
DB00762	irinotecan	L01XX19	ERBB2	Predicted	2064	v-erb-b2 erythroblastic leukemia viral oncogene homolog 2, neuro/glioblastoma derived oncogene homolog (avian)
DB00762	irinotecan	L01XX19	PARP1	Predicted	142	poly (ADP-ribose) polymerase 1
DB00762	irinotecan	L01XX19	TDP1	Predicted	55775	tyrosyl-DNA phosphodiesterase 1
DB00762	irinotecan	L01XX19	CES1	Predicted	1066	carboxylesterase 1
DB00762	irinotecan	L01XX19	CES2	Predicted	8824	carboxylesterase 2
DB00762	irinotecan	L01XX19	DPYD	Predicted	1806	dihydropyrimidine dehydrogenase
DB00762	irinotecan	L01XX19	SLC35A2	Predicted	7355	solute carrier family 35 (UDP-galactose transporter), member A2
DB00762	irinotecan	L01XX19	TPMT	Predicted	7172	thiopurine S-methyltransferase
DB00762	irinotecan	L01XX19	SLCO1B1	Unknown	10599	solute carrier organic anion transporter family, member 1B1
DB00762	irinotecan	L01XX19	ERCC2	Unknown	2068	excision repair cross-complementing rodent repair deficiency, complementation group 2
DB00762	irinotecan	L01XX19	GSTP1	Predicted	2950	glutathione S-transferase pi 1
DB00762	irinotecan	L01XX19	XRCC1	Unknown	7515	X-ray repair complementing defective repair in Chinese hamster cells 1
DB00762	irinotecan	L01XX19	VEGFA	Predicted	7422	vascular endothelial growth factor A
DB00762	irinotecan	L01XX19	BCHE	Predicted	590	butyrylcholinesterase
DB00762	irinotecan	L01XX19	ABCG2	Predicted	9429	ATP-binding cassette, sub-family G (WHITE), member 2
DB00762	irinotecan	L01XX19	MTHFR	Predicted	4524	methylenetetrahydrofolate reductase (NAD(P)H)
DB00762	irinotecan	L01XX19	SLC19A1	Unknown	6573	solute carrier family 19 (folate transporter), member 1
DB00762	irinotecan	L01XX19	TYMS	Predicted	7298	thymidylate synthetase
DB00762	irinotecan	L01XX19	ERCC1	Predicted	2067	excision repair cross-complementing rodent repair deficiency, complementation group 1 (includes overlapping antisense sequence)
DB00762	irinotecan	L01XX19	GSTA1	Unknown	2938	glutathione S-transferase alpha 1
DB00762	irinotecan	L01XX19	GSTM1	Unknown	2944	glutathione S-transferase mu 1
DB00762	irinotecan	L01XX19	GSTT1	Predicted	2952	glutathione S-transferase theta 1
DB00762	irinotecan	L01XX19	SUMO1	Predicted	7341	small ubiquitin-like modifier 1
DB00762	irinotecan	L01XX19	UBE2I	Predicted	7329	ubiquitin-conjugating enzyme E2I
DB00762	irinotecan	L01XX19	SLCO1B3	Unknown	28234	solute carrier organic anion transporter family, member 1B3
DB00762	irinotecan	L01XX19	XRCC3	Predicted	7517	X-ray repair complementing defective repair in Chinese hamster cells 3
DB00477	chlorpromazine	N05AA01	DRD1	Unknown	1812	dopamine receptor D1
DB00477	chlorpromazine	N05AA01	HTR1A	Unknown	3350	5-hydroxytryptamine (serotonin) receptor 1A, G protein-coupled
DB00477	chlorpromazine	N05AA01	HRH1	Predicted	3269	histamine receptor H1
DB00477	chlorpromazine	N05AA01	HTR2A	Unknown	3356	5-hydroxytryptamine (serotonin) receptor 2A, G protein-coupled
DB00477	chlorpromazine	N05AA01	ADRA1A	Unknown	148	adrenoceptor alpha 1A
DB00477	chlorpromazine	N05AA01	ADRA1B	Predicted	147	adrenoceptor alpha 1B
DB00477	chlorpromazine	N05AA01	DRD2	Unknown	1813	dopamine receptor D2
DB00477	chlorpromazine	N05AA01	ANKK1	Unknown	255239	ankyrin repeat and kinase domain containing 1
DB00477	chlorpromazine	N05AA01	CACNA1C	Unknown	775	calcium channel, voltage-dependent, L type, alpha 1C subunit
DB00477	chlorpromazine	N05AA01	KCNQ1	Unknown	3784	potassium voltage-gated channel, KQT-like subfamily, member 1
DB00477	chlorpromazine	N05AA01	SCN4B	Predicted	6330	sodium channel, voltage-gated, type IV, beta subunit
DB00477	chlorpromazine	N05AA01	SCN5A	Unknown	6331	sodium channel, voltage-gated, type V, alpha subunit
DB00477	chlorpromazine	N05AA01	SNTA1	Unknown	6640	syntrophin, alpha 1
DB00477	chlorpromazine	N05AA01	CAV3	Unknown	859	caveolin 3
DB00477	chlorpromazine	N05AA01	KCNE1	Unknown	3753	potassium voltage-gated channel, Isk-related family, member 1
DB00477	chlorpromazine	N05AA01	KCNE2	Predicted	9992	potassium voltage-gated channel, Isk-related family, member 2
DB00477	chlorpromazine	N05AA01	KCNH2	Predicted	3757	potassium voltage-gated channel, subfamily H (eag-related), member 2
DB00477	chlorpromazine	N05AA01	KCNJ2	Unknown	3759	potassium inwardly-rectifying channel, subfamily J, member 2
DB00477	chlorpromazine	N05AA01	KCNJ5	Unknown	3762	potassium inwardly-rectifying channel, subfamily J, member 5
DB00477	chlorpromazine	N05AA01	AKAP9	Predicted	10142	A kinase (PRKA) anchor protein (yotiao) 9
DB00477	chlorpromazine	N05AA01	ANK2	Unknown	287	ankyrin 2, neuronal
DB00477	chlorpromazine	N05AA01	BDNF	Unknown	627	brain-derived neurotrophic factor
DB00477	chlorpromazine	N05AA01	NR1I2	Unknown	8856	nuclear receptor subfamily 1, group I, member 2
DB00945	acetylsalicylic_acid	A01AD05,B01AC06,N02BA01	PTGS1	Predicted	5742	prostaglandin-endoperoxide synthase 1 (prostaglandin G/H synthase and cyclooxygenase)
DB00945	acetylsalicylic_acid	A01AD05,B01AC06,N02BA01	AKR1C1	Unknown	1645	aldo-keto reductase family 1, member C1
DB00945	acetylsalicylic_acid	A01AD05,B01AC06,N02BA01	PTGS2	Experimental_Validation	5743	prostaglandin-endoperoxide synthase 2 (prostaglandin G/H synthase and cyclooxygenase)
DB00945	acetylsalicylic_acid	A01AD05,B01AC06,N02BA01	NTRK1	Predicted	4914	neurotrophic tyrosine kinase, receptor, type 1
DB00945	acetylsalicylic_acid	A01AD05,B01AC06,N02BA01	PEAR1	Predicted	375033	platelet endothelial aggregation receptor 1
DB00945	acetylsalicylic_acid	A01AD05,B01AC06,N02BA01	F2	Unknown	2147	coagulation factor II (thrombin)
DB00945	acetylsalicylic_acid	A01AD05,B01AC06,N02BA01	F2R	Unknown	2149	coagulation factor II (thrombin) receptor
DB00945	acetylsalicylic_acid	A01AD05,B01AC06,N02BA01	F2RL3	Predicted	9002	coagulation factor II (thrombin) receptor-like 3
DB00945	acetylsalicylic_acid	A01AD05,B01AC06,N02BA01	GNAI1	Predicted	2770	guanine nucleotide binding protein (G protein), alpha inhibiting activity polypeptide 1
DB00945	acetylsalicylic_acid	A01AD05,B01AC06,N02BA01	GNB1	Predicted	2782	guanine nucleotide binding protein (G protein), beta polypeptide 1
DB00945	acetylsalicylic_acid	A01AD05,B01AC06,N02BA01	GNGT1	Predicted	2792	guanine nucleotide binding protein (G protein), gamma transducing activity polypeptide 1
DB00945	acetylsalicylic_acid	A01AD05,B01AC06,N02BA01	HRAS	Unknown	3265	v-Ha-ras Harvey rat sarcoma viral oncogene homolog
DB00945	acetylsalicylic_acid	A01AD05,B01AC06,N02BA01	MAP2K1	Predicted	5604	mitogen-activated protein kinase kinase 1
DB00945	acetylsalicylic_acid	A01AD05,B01AC06,N02BA01	MAPK1	Predicted	5594	mitogen-activated protein kinase 1
DB00945	acetylsalicylic_acid	A01AD05,B01AC06,N02BA01	MAPK3	Predicted	5595	mitogen-activated protein kinase 3
DB00945	acetylsalicylic_acid	A01AD05,B01AC06,N02BA01	PLA2G4A	Predicted	5321	phospholipase A2, group IVA (cytosolic, calcium-dependent)
DB00945	acetylsalicylic_acid	A01AD05,B01AC06,N02BA01	PLCB1	Unknown	23236	phospholipase C, beta 1 (phosphoinositide-specific)
DB00945	acetylsalicylic_acid	A01AD05,B01AC06,N02BA01	PRKCA	Unknown	5578	protein kinase C, alpha
DB00945	acetylsalicylic_acid	A01AD05,B01AC06,N02BA01	RAF1	Predicted	5894	v-raf-1 murine leukemia viral oncogene homolog 1
DB00945	acetylsalicylic_acid	A01AD05,B01AC06,N02BA01	TBXAS1	Predicted	6916	thromboxane A synthase 1 (platelet)
DB00945	acetylsalicylic_acid	A01AD05,B01AC06,N02BA01	ITGA2	Predicted	3673	integrin, alpha 2 (CD49B, alpha 2 subunit of VLA-2 receptor)
DB00945	acetylsalicylic_acid	A01AD05,B01AC06,N02BA01	PPARG	Predicted	5468	peroxisome proliferator-activated receptor gamma
DB00945	acetylsalicylic_acid	A01AD05,B01AC06,N02BA01	NAT2	Unknown	10	N-acetyltransferase 2 (arylamine N-acetyltransferase)
DB00945	acetylsalicylic_acid	A01AD05,B01AC06,N02BA01	IL4	Unknown	3565	interleukin 4
DB00945	acetylsalicylic_acid	A01AD05,B01AC06,N02BA01	LTC4S	Unknown	4056	leukotriene C4 synthase
DB00945	acetylsalicylic_acid	A01AD05,B01AC06,N02BA01	MED12L	Unknown	116931	mediator complex subunit 12-like
DB00945	acetylsalicylic_acid	A01AD05,B01AC06,N02BA01	P2RY12	Unknown	64805	purinergic receptor P2Y, G-protein coupled, 12
DB00945	acetylsalicylic_acid	A01AD05,B01AC06,N02BA01	ITGA2B	Unknown	3674	integrin, alpha 2b (platelet glycoprotein IIb of IIb/IIIa complex, antigen CD41)
DB00945	acetylsalicylic_acid	A01AD05,B01AC06,N02BA01	NR1I2	Unknown	8856	nuclear receptor subfamily 1, group I, member 2
DB00945	acetylsalicylic_acid	A01AD05,B01AC06,N02BA01	P2RY1	Unknown	5028	purinergic receptor P2Y, G-protein coupled, 1
DB00945	acetylsalicylic_acid	A01AD05,B01AC06,N02BA01	COMT	Predicted	1312	catechol-O-methyltransferase
DB00945	acetylsalicylic_acid	A01AD05,B01AC06,N02BA01	ITGB3	Unknown	3690	integrin, beta 3 (platelet glycoprotein IIIa, antigen CD61)
DB01184	domperidone	A03FA03	DRD3	Unknown	1814	dopamine receptor D3
DB01184	domperidone	A03FA03	DRD2	Unknown	1813	dopamine receptor D2
DB01184	domperidone	A03FA03	CACNA1C	Unknown	775	calcium channel, voltage-dependent, L type, alpha 1C subunit
DB01184	domperidone	A03FA03	KCNQ1	Unknown	3784	potassium voltage-gated channel, KQT-like subfamily, member 1
DB01184	domperidone	A03FA03	SCN4B	Predicted	6330	sodium channel, voltage-gated, type IV, beta subunit
DB01184	domperidone	A03FA03	SCN5A	Unknown	6331	sodium channel, voltage-gated, type V, alpha subunit
DB01184	domperidone	A03FA03	SNTA1	Unknown	6640	syntrophin, alpha 1
DB01184	domperidone	A03FA03	CAV3	Unknown	859	caveolin 3
DB01184	domperidone	A03FA03	KCNE1	Unknown	3753	potassium voltage-gated channel, Isk-related family, member 1
DB01184	domperidone	A03FA03	KCNE2	Predicted	9992	potassium voltage-gated channel, Isk-related family, member 2
DB01184	domperidone	A03FA03	KCNH2	Predicted	3757	potassium voltage-gated channel, subfamily H (eag-related), member 2
DB01184	domperidone	A03FA03	KCNJ2	Unknown	3759	potassium inwardly-rectifying channel, subfamily J, member 2
DB01184	domperidone	A03FA03	KCNJ5	Unknown	3762	potassium inwardly-rectifying channel, subfamily J, member 5
DB01184	domperidone	A03FA03	AKAP9	Predicted	10142	A kinase (PRKA) anchor protein (yotiao) 9
DB01184	domperidone	A03FA03	ANK2	Unknown	287	ankyrin 2, neuronal
DB00755	tretinoin	D10AD01,D10AD51,L01XX14,D10BA01,D10AD04,L01XX22	NR0B1	Unknown	190	nuclear receptor subfamily 0, group B, member 1
DB00755	tretinoin	D10AD01,D10AD51,L01XX14,D10BA01,D10AD04,L01XX22	RXRB	Predicted	6257	retinoid X receptor, beta
DB00755	tretinoin	D10AD01,D10AD51,L01XX14,D10BA01,D10AD04,L01XX22	RARG	Predicted	5916	retinoic acid receptor, gamma
DB00755	tretinoin	D10AD01,D10AD51,L01XX14,D10BA01,D10AD04,L01XX22	ALDH1A2	Predicted	8854	aldehyde dehydrogenase 1 family, member A2
DB00755	tretinoin	D10AD01,D10AD51,L01XX14,D10BA01,D10AD04,L01XX22	ALDH1A1	Predicted	216	aldehyde dehydrogenase 1 family, member A1
DB00755	tretinoin	D10AD01,D10AD51,L01XX14,D10BA01,D10AD04,L01XX22	RARRES1	Predicted	5918	retinoic acid receptor responder (tazarotene induced) 1
DB00755	tretinoin	D10AD01,D10AD51,L01XX14,D10BA01,D10AD04,L01XX22	GPRC5A	Predicted	9052	G protein-coupled receptor, family C, group 5, member A
DB00755	tretinoin	D10AD01,D10AD51,L01XX14,D10BA01,D10AD04,L01XX22	RXRG	Unknown	6258	retinoid X receptor, gamma
DB00755	tretinoin	D10AD01,D10AD51,L01XX14,D10BA01,D10AD04,L01XX22	BCL2	Predicted	596	B-cell CLL/lymphoma 2
DB00755	tretinoin	D10AD01,D10AD51,L01XX14,D10BA01,D10AD04,L01XX22	FAM120B	Unknown	84498	family with sequence similarity 120B
DB00755	tretinoin	D10AD01,D10AD51,L01XX14,D10BA01,D10AD04,L01XX22	MED1	Predicted	5469	mediator complex subunit 1
DB00755	tretinoin	D10AD01,D10AD51,L01XX14,D10BA01,D10AD04,L01XX22	NCOA1	Unknown	8648	nuclear receptor coactivator 1
DB00755	tretinoin	D10AD01,D10AD51,L01XX14,D10BA01,D10AD04,L01XX22	NCOR2	Unknown	9612	nuclear receptor corepressor 2
DB00755	tretinoin	D10AD01,D10AD51,L01XX14,D10BA01,D10AD04,L01XX22	NR1H2	Predicted	7376	nuclear receptor subfamily 1, group H, member 2
DB00755	tretinoin	D10AD01,D10AD51,L01XX14,D10BA01,D10AD04,L01XX22	NR1H4	Experimental_Validation	9971	nuclear receptor subfamily 1, group H, member 4
DB00755	tretinoin	D10AD01,D10AD51,L01XX14,D10BA01,D10AD04,L01XX22	NR4A1	Predicted	3164	nuclear receptor subfamily 4, group A, member 1
DB00755	tretinoin	D10AD01,D10AD51,L01XX14,D10BA01,D10AD04,L01XX22	PPARG	Predicted	5468	peroxisome proliferator-activated receptor gamma
DB00755	tretinoin	D10AD01,D10AD51,L01XX14,D10BA01,D10AD04,L01XX22	RARB	Unknown	5915	retinoic acid receptor, beta
DB00755	tretinoin	D10AD01,D10AD51,L01XX14,D10BA01,D10AD04,L01XX22	RPS6KB1	Predicted	6198	ribosomal protein S6 kinase, 70kDa, polypeptide 1
DB00755	tretinoin	D10AD01,D10AD51,L01XX14,D10BA01,D10AD04,L01XX22	RXRA	Predicted	6256	retinoid X receptor, alpha
DB00755	tretinoin	D10AD01,D10AD51,L01XX14,D10BA01,D10AD04,L01XX22	SREBF1	Predicted	6720	sterol regulatory element binding transcription factor 1
DB00755	tretinoin	D10AD01,D10AD51,L01XX14,D10BA01,D10AD04,L01XX22	TGFB1	Predicted	7040	transforming growth factor, beta 1
DB00755	tretinoin	D10AD01,D10AD51,L01XX14,D10BA01,D10AD04,L01XX22	THRA	Unknown	7067	thyroid hormone receptor, alpha
DB00755	tretinoin	D10AD01,D10AD51,L01XX14,D10BA01,D10AD04,L01XX22	TNF	Unknown	7124	tumor necrosis factor
DB00755	tretinoin	D10AD01,D10AD51,L01XX14,D10BA01,D10AD04,L01XX22	VDR	Predicted	7421	vitamin D (1,25- dihydroxyvitamin D3) receptor
DB00755	tretinoin	D10AD01,D10AD51,L01XX14,D10BA01,D10AD04,L01XX22	RARA	Predicted	5914	retinoic acid receptor, alpha
DB00869	dorzolamide	S01EC03	CA1	Unknown	759	carbonic anhydrase I
DB00869	dorzolamide	S01EC03	CA2	Unknown	760	carbonic anhydrase II
DB00869	dorzolamide	S01EC03	CA4	Unknown	762	carbonic anhydrase IV
DB00350	minoxidil	C02DC01,D11AX01	PTGS1	Predicted	5742	prostaglandin-endoperoxide synthase 1 (prostaglandin G/H synthase and cyclooxygenase)
DB00350	minoxidil	C02DC01,D11AX01	KCNJ1	Unknown	3758	potassium inwardly-rectifying channel, subfamily J, member 1
DB00350	minoxidil	C02DC01,D11AX01	SULT1A1	Predicted	6817	sulfotransferase family, cytosolic, 1A, phenol-preferring, member 1
DB00675	tamoxifen	L02BA01	ESR1	Unknown	2099	estrogen receptor 1
DB00675	tamoxifen	L02BA01	ESR2	Predicted	2100	estrogen receptor 2 (ER beta)
DB00675	tamoxifen	L02BA01	TCL1A	Unknown	8115	T-cell leukemia/lymphoma 1A
DB00675	tamoxifen	L02BA01	ERBB2	Predicted	2064	v-erb-b2 erythroblastic leukemia viral oncogene homolog 2, neuro/glioblastoma derived oncogene homolog (avian)
DB00675	tamoxifen	L02BA01	AKT1	Unknown	207	v-akt murine thymoma viral oncogene homolog 1
DB00675	tamoxifen	L02BA01	BCL2	Predicted	596	B-cell CLL/lymphoma 2
DB00675	tamoxifen	L02BA01	KRAS	Predicted	3845	v-Ki-ras2 Kirsten rat sarcoma viral oncogene homolog
DB00675	tamoxifen	L02BA01	MYC	Experimental_Validation	4609	v-myc myelocytomatosis viral oncogene homolog (avian)
DB00675	tamoxifen	L02BA01	POLR2A	Predicted	5430	polymerase (RNA) II (DNA directed) polypeptide A, 220kDa
DB00675	tamoxifen	L02BA01	PPP2R5D	Predicted	5528	protein phosphatase 2, regulatory subunit B', delta
DB00675	tamoxifen	L02BA01	PRKCA	Unknown	5578	protein kinase C, alpha
DB00675	tamoxifen	L02BA01	RB1	Predicted	5925	retinoblastoma 1
DB00675	tamoxifen	L02BA01	TEP1	Predicted	7011	telomerase-associated protein 1
DB00675	tamoxifen	L02BA01	TERF1	Unknown	7013	telomeric repeat binding factor (NIMA-interacting) 1
DB00675	tamoxifen	L02BA01	TERT	Unknown	7015	telomerase reverse transcriptase
DB00675	tamoxifen	L02BA01	TNKS	Predicted	8658	tankyrase, TRF1-interacting ankyrin-related ADP-ribose polymerase
DB00675	tamoxifen	L02BA01	TP53	Predicted	7157	tumor protein p53
DB00675	tamoxifen	L02BA01	XRCC5	Predicted	7520	X-ray repair complementing defective repair in Chinese hamster cells 5 (double-strand-break rejoining)
DB00675	tamoxifen	L02BA01	XRCC6	Predicted	2547	X-ray repair complementing defective repair in Chinese hamster cells 6
DB00675	tamoxifen	L02BA01	PAX2	Unknown	5076	paired box 2
DB00675	tamoxifen	L02BA01	FMO1	Unknown	2326	flavin containing monooxygenase 1
DB00675	tamoxifen	L02BA01	FMO2	Unknown	2327	flavin containing monooxygenase 2 (non-functional)
DB00675	tamoxifen	L02BA01	FMO3	Unknown	2328	flavin containing monooxygenase 3
DB00675	tamoxifen	L02BA01	F5	Unknown	2153	coagulation factor V (proaccelerin, labile factor)
DB00675	tamoxifen	L02BA01	FGFR4	Unknown	2264	fibroblast growth factor receptor 4
DB00675	tamoxifen	L02BA01	SULT1A1	Predicted	6817	sulfotransferase family, cytosolic, 1A, phenol-preferring, member 1
DB00675	tamoxifen	L02BA01	NOS3	Predicted	4846	nitric oxide synthase 3 (endothelial cell)
DB00675	tamoxifen	L02BA01	MECP2	Unknown	4204	methyl CpG binding protein 2 (Rett syndrome)
DB00675	tamoxifen	L02BA01	JAG1	Unknown	182	jagged 1
DB00675	tamoxifen	L02BA01	KRT13	Unknown	3860	keratin 13
DB00675	tamoxifen	L02BA01	OGG1	Predicted	4968	8-oxoguanine DNA glycosylase
DB00675	tamoxifen	L02BA01	SLC7A11	Predicted	23657	solute carrier family 7 (anionic amino acid transporter light chain, xc- system), member 11
DB00675	tamoxifen	L02BA01	SPINK4	Predicted	27290	serine peptidase inhibitor, Kazal type 4
DB00675	tamoxifen	L02BA01	XRCC4	Unknown	7518	X-ray repair complementing defective repair in Chinese hamster cells 4
DB00675	tamoxifen	L02BA01	SULT1A2	Unknown	6799	sulfotransferase family, cytosolic, 1A, phenol-preferring, member 2
DB00675	tamoxifen	L02BA01	SULT1A3	Unknown	6818	sulfotransferase family, cytosolic, 1A, phenol-preferring, member 3
DB00675	tamoxifen	L02BA01	G6PD	Predicted	2539	glucose-6-phosphate dehydrogenase
DB00675	tamoxifen	L02BA01	GPX1	Predicted	2876	glutathione peroxidase 1
DB00675	tamoxifen	L02BA01	SOD1	Predicted	6647	superoxide dismutase 1, soluble
DB00675	tamoxifen	L02BA01	SOD2	Predicted	6648	superoxide dismutase 2, mitochondrial
DB00675	tamoxifen	L02BA01	CDKN1B	Predicted	1027	cyclin-dependent kinase inhibitor 1B (p27, Kip1)
DB00675	tamoxifen	L02BA01	SP1	Predicted	6667	Sp1 transcription factor
DB00675	tamoxifen	L02BA01	SULT1A4	Unknown	445329	sulfotransferase family, cytosolic, 1A, phenol-preferring, member 4
DB00675	tamoxifen	L02BA01	SULT1B1	Unknown	27284	sulfotransferase family, cytosolic, 1B, member 1
DB00675	tamoxifen	L02BA01	SULT1C4	Unknown	27233	sulfotransferase family, cytosolic, 1C, member 4
DB00675	tamoxifen	L02BA01	SULT1E1	Unknown	6783	sulfotransferase family 1E, estrogen-preferring, member 1
DB00675	tamoxifen	L02BA01	SULT2A1	Unknown	6822	sulfotransferase family, cytosolic, 2A, dehydroepiandrosterone (DHEA)-preferring, member 1
DB00675	tamoxifen	L02BA01	SULT2B1	Unknown	6820	sulfotransferase family, cytosolic, 2B, member 1
DB00675	tamoxifen	L02BA01	SULT4A1	Unknown	25830	sulfotransferase family 4A, member 1
DB00675	tamoxifen	L02BA01	SULT6B1	Predicted	391365	sulfotransferase family, cytosolic, 6B, member 1
DB00675	tamoxifen	L02BA01	HOXB13	Unknown	10481	homeobox B13
DB00675	tamoxifen	L02BA01	IL17RB	Predicted	55540	interleukin 17 receptor B
DB00675	tamoxifen	L02BA01	BRCA1	Predicted	672	breast cancer 1, early onset
DB00675	tamoxifen	L02BA01	BRCA2	Predicted	675	breast cancer 2, early onset
DB00675	tamoxifen	L02BA01	RRAS2	Unknown	22800	related RAS viral (r-ras) oncogene homolog 2
DB00675	tamoxifen	L02BA01	NR1I2	Unknown	8856	nuclear receptor subfamily 1, group I, member 2
DB00754	ethotoin	N03AB01	SCN5A	Unknown	6331	sodium channel, voltage-gated, type V, alpha subunit
DB00780	phenelzine	N06AF03	ABAT	Unknown	18	4-aminobutyrate aminotransferase
DB00780	phenelzine	N06AF03	GPT	Unknown	2875	glutamic-pyruvate transaminase (alanine aminotransferase)
DB00780	phenelzine	N06AF03	AOC3	Unknown	8639	amine oxidase, copper containing 3
DB00780	phenelzine	N06AF03	GPT2	Predicted	84706	glutamic pyruvate transaminase (alanine aminotransferase) 2
DB00780	phenelzine	N06AF03	MAOB	Predicted	4129	monoamine oxidase B
DB00780	phenelzine	N06AF03	MAOA	Predicted	4128	monoamine oxidase A
DB00461	nabumetone	M01AX01	PTGS1	Predicted	5742	prostaglandin-endoperoxide synthase 1 (prostaglandin G/H synthase and cyclooxygenase)
DB00461	nabumetone	M01AX01	PTGS2	Experimental_Validation	5743	prostaglandin-endoperoxide synthase 2 (prostaglandin G/H synthase and cyclooxygenase)
DB00461	nabumetone	M01AX01	NR1I2	Unknown	8856	nuclear receptor subfamily 1, group I, member 2
DB00461	nabumetone	M01AX01	HLA-A	Unknown	3105	major histocompatibility complex, class I, A
DB00461	nabumetone	M01AX01	HLA-B	Unknown	3106	major histocompatibility complex, class I, B
DB00461	nabumetone	M01AX01	HLA-C	Unknown	3107	major histocompatibility complex, class I, C
DB00461	nabumetone	M01AX01	HLA-DPB1	Unknown	3115	major histocompatibility complex, class II, DP beta 1
DB00461	nabumetone	M01AX01	HLA-DQA1	Unknown	3117	major histocompatibility complex, class II, DQ alpha 1
DB00461	nabumetone	M01AX01	HLA-DQB1	Unknown	3119	major histocompatibility complex, class II, DQ beta 1
DB00461	nabumetone	M01AX01	HLA-DRB1	Unknown	3123	major histocompatibility complex, class II, DR beta 1
DB00176	fluvoxamine	N06AB08	SLC6A4	Unknown	6532	solute carrier family 6 (neurotransmitter transporter, serotonin), member 4
DB00176	fluvoxamine	N06AB08	CREB1	Predicted	1385	cAMP responsive element binding protein 1
DB00176	fluvoxamine	N06AB08	HTR2A	Unknown	3356	5-hydroxytryptamine (serotonin) receptor 2A, G protein-coupled
DB00176	fluvoxamine	N06AB08	HTR3A	Predicted	3359	5-hydroxytryptamine (serotonin) receptor 3A, ionotropic
DB00176	fluvoxamine	N06AB08	HTR3B	Unknown	9177	5-hydroxytryptamine (serotonin) receptor 3B, ionotropic
DB00176	fluvoxamine	N06AB08	MAOA	Predicted	4128	monoamine oxidase A
DB00176	fluvoxamine	N06AB08	KCNH2	Predicted	3757	potassium voltage-gated channel, subfamily H (eag-related), member 2
DB00176	fluvoxamine	N06AB08	HTR1A	Unknown	3350	5-hydroxytryptamine (serotonin) receptor 1A, G protein-coupled
DB00176	fluvoxamine	N06AB08	TPH1	Unknown	7166	tryptophan hydroxylase 1
DB01021	trichlormethiazide	C03AA06	CA1	Unknown	759	carbonic anhydrase I
DB01021	trichlormethiazide	C03AA06	CA2	Unknown	760	carbonic anhydrase II
DB01021	trichlormethiazide	C03AA06	SLC12A1	Unknown	6557	solute carrier family 12 (sodium/potassium/chloride transporters), member 1
DB01021	trichlormethiazide	C03AA06	CA4	Unknown	762	carbonic anhydrase IV
DB01021	trichlormethiazide	C03AA06	ATP1A1	Predicted	476	ATPase, Na+/K+ transporting, alpha 1 polypeptide
DB00573	fenoprofen	M01AE04	PTGS1	Predicted	5742	prostaglandin-endoperoxide synthase 1 (prostaglandin G/H synthase and cyclooxygenase)
DB00573	fenoprofen	M01AE04	PTGS2	Experimental_Validation	5743	prostaglandin-endoperoxide synthase 2 (prostaglandin G/H synthase and cyclooxygenase)
DB00573	fenoprofen	M01AE04	SLC5A8	Predicted	160728	solute carrier family 5 (iodide transporter), member 8
DB00715	paroxetine	N06AB05	CHRM3	Unknown	1131	cholinergic receptor, muscarinic 3
DB00715	paroxetine	N06AB05	CHRM1	Unknown	1128	cholinergic receptor, muscarinic 1
DB00715	paroxetine	N06AB05	CHRM5	Unknown	1133	cholinergic receptor, muscarinic 5
DB00715	paroxetine	N06AB05	CHRM4	Predicted	1132	cholinergic receptor, muscarinic 4
DB00715	paroxetine	N06AB05	HTR2A	Unknown	3356	5-hydroxytryptamine (serotonin) receptor 2A, G protein-coupled
DB00715	paroxetine	N06AB05	SLC6A2	Unknown	6530	solute carrier family 6 (neurotransmitter transporter, noradrenalin), member 2
DB00715	paroxetine	N06AB05	CHRM2	Unknown	1129	cholinergic receptor, muscarinic 2
DB00715	paroxetine	N06AB05	SLC6A4	Unknown	6532	solute carrier family 6 (neurotransmitter transporter, serotonin), member 4
DB00715	paroxetine	N06AB05	HTR3B	Unknown	9177	5-hydroxytryptamine (serotonin) receptor 3B, ionotropic
DB00715	paroxetine	N06AB05	CREB1	Predicted	1385	cAMP responsive element binding protein 1
DB00715	paroxetine	N06AB05	HTR3A	Predicted	3359	5-hydroxytryptamine (serotonin) receptor 3A, ionotropic
DB00715	paroxetine	N06AB05	MAOA	Predicted	4128	monoamine oxidase A
DB00715	paroxetine	N06AB05	MAOB	Predicted	4129	monoamine oxidase B
DB00715	paroxetine	N06AB05	HTR1A	Unknown	3350	5-hydroxytryptamine (serotonin) receptor 1A, G protein-coupled
DB00715	paroxetine	N06AB05	DRD3	Unknown	1814	dopamine receptor D3
DB00715	paroxetine	N06AB05	TPH1	Unknown	7166	tryptophan hydroxylase 1
DB00715	paroxetine	N06AB05	ADM	Predicted	133	adrenomedullin
DB00358	mefloquine	P01BC02	HBA1	Predicted	3039	hemoglobin, alpha 1
DB00358	mefloquine	P01BC02	ADORA2A	Unknown	135	adenosine A2a receptor
DB00281	lidocaine	C01BB01,C05AD01,D04AB01,N01BB02,R02AD02,S01HA07,S02DA01,A01AD11	SCN10A	Unknown	6336	sodium channel, voltage-gated, type X, alpha subunit
DB00281	lidocaine	C01BB01,C05AD01,D04AB01,N01BB02,R02AD02,S01HA07,S02DA01,A01AD11	SCN5A	Unknown	6331	sodium channel, voltage-gated, type V, alpha subunit
DB00281	lidocaine	C01BB01,C05AD01,D04AB01,N01BB02,R02AD02,S01HA07,S02DA01,A01AD11	EGFR	Unknown	1956	epidermal growth factor receptor
DB00281	lidocaine	C01BB01,C05AD01,D04AB01,N01BB02,R02AD02,S01HA07,S02DA01,A01AD11	SCN9A	Predicted	6335	sodium channel, voltage-gated, type IX, alpha subunit
DB00788	naproxen	G02CC02,M01AE02,M02AA12	PTGS1	Predicted	5742	prostaglandin-endoperoxide synthase 1 (prostaglandin G/H synthase and cyclooxygenase)
DB00788	naproxen	G02CC02,M01AE02,M02AA12	PTGS2	Experimental_Validation	5743	prostaglandin-endoperoxide synthase 2 (prostaglandin G/H synthase and cyclooxygenase)
DB00618	demeclocycline	D06AA01,J01AA01	NR1I2	Unknown	8856	nuclear receptor subfamily 1, group I, member 2
DB01132	pioglitazone	A10BG03	PPARG	Predicted	5468	peroxisome proliferator-activated receptor gamma
DB01132	pioglitazone	A10BG03	ADIPOQ	Unknown	9370	adiponectin, C1Q and collagen domain containing
DB01132	pioglitazone	A10BG03	HBA1	Predicted	3039	hemoglobin, alpha 1
DB01132	pioglitazone	A10BG03	NR1I2	Unknown	8856	nuclear receptor subfamily 1, group I, member 2
DB01132	pioglitazone	A10BG03	SLCO1B1	Unknown	10599	solute carrier organic anion transporter family, member 1B1
DB01132	pioglitazone	A10BG03	HSD11B1	Unknown	3290	hydroxysteroid (11-beta) dehydrogenase 1
DB01132	pioglitazone	A10BG03	LPL	Predicted	4023	lipoprotein lipase
DB01132	pioglitazone	A10BG03	NR3C1	Predicted	2908	nuclear receptor subfamily 3, group C, member 1 (glucocorticoid receptor)
DB01132	pioglitazone	A10BG03	RETN	Unknown	56729	resistin
DB01132	pioglitazone	A10BG03	RXRA	Predicted	6256	retinoid X receptor, alpha
DB01132	pioglitazone	A10BG03	TNF	Unknown	7124	tumor necrosis factor
DB01132	pioglitazone	A10BG03	AKT1	Unknown	207	v-akt murine thymoma viral oncogene homolog 1
DB01132	pioglitazone	A10BG03	PTEN	Predicted	5728	phosphatase and tensin homolog
DB01132	pioglitazone	A10BG03	CISD1	Predicted	55847	CDGSH iron sulfur domain 1
DB01132	pioglitazone	A10BG03	IL6	Predicted	3569	interleukin 6 (interferon, beta 2)
DB01132	pioglitazone	A10BG03	SOCS3	Predicted	9021	suppressor of cytokine signaling 3
DB01132	pioglitazone	A10BG03	ACACA	Predicted	31	acetyl-CoA carboxylase alpha
DB01132	pioglitazone	A10BG03	ADIPOR1	Predicted	51094	adiponectin receptor 1
DB01132	pioglitazone	A10BG03	ADIPOR2	Predicted	79602	adiponectin receptor 2
DB01132	pioglitazone	A10BG03	PPARGC1A	Predicted	10891	peroxisome proliferator-activated receptor gamma, coactivator 1 alpha
DB01132	pioglitazone	A10BG03	PRKAA1	Predicted	5562	protein kinase, AMP-activated, alpha 1 catalytic subunit
DB01132	pioglitazone	A10BG03	PRKAA2	Predicted	5563	protein kinase, AMP-activated, alpha 2 catalytic subunit
DB01132	pioglitazone	A10BG03	PRKAB1	Predicted	5564	protein kinase, AMP-activated, beta 1 non-catalytic subunit
DB01132	pioglitazone	A10BG03	PRKAB2	Predicted	5565	protein kinase, AMP-activated, beta 2 non-catalytic subunit
DB01132	pioglitazone	A10BG03	PRKAG1	Predicted	5571	protein kinase, AMP-activated, gamma 1 non-catalytic subunit
DB01132	pioglitazone	A10BG03	PRKAG2	Predicted	51422	protein kinase, AMP-activated, gamma 2 non-catalytic subunit
DB00550	propylthiouracil	H03BA02	TPO	Unknown	7173	thyroid peroxidase
DB00550	propylthiouracil	H03BA02	MYH6	Unknown	4624	myosin, heavy chain 6, cardiac muscle, alpha
DB00550	propylthiouracil	H03BA02	MYH7	Unknown	4625	myosin, heavy chain 7, cardiac muscle, beta
DB01206	lomustine	L01AD02	STMN4	Unknown	81551	stathmin-like 4
DB00593	ethosuximide	N03AD01	CACNA1G	Unknown	8913	calcium channel, voltage-dependent, T type, alpha 1G subunit
DB01037	selegiline	N04BD01	MAOB	Predicted	4129	monoamine oxidase B
DB01037	selegiline	N04BD01	MAOA	Predicted	4128	monoamine oxidase A
DB00570	vinblastine	L01CA01	TUBB	Predicted	203068	tubulin, beta class I
DB00570	vinblastine	L01CA01	JUN	Predicted	3725	jun proto-oncogene
DB00570	vinblastine	L01CA01	TUBA1A	Unknown	7846	tubulin, alpha 1a
DB00570	vinblastine	L01CA01	TUBD1	Predicted	51174	tubulin, delta 1
DB00570	vinblastine	L01CA01	TUBE1	Predicted	51175	tubulin, epsilon 1
DB00570	vinblastine	L01CA01	TUBG1	Predicted	7283	tubulin, gamma 1
DB00570	vinblastine	L01CA01	NR1I2	Unknown	8856	nuclear receptor subfamily 1, group I, member 2
DB01069	promethazine	D04AA10,R06AD02,R06AD05	CHRM3	Unknown	1131	cholinergic receptor, muscarinic 3
DB01069	promethazine	D04AA10,R06AD02,R06AD05	CHRM1	Unknown	1128	cholinergic receptor, muscarinic 1
DB01069	promethazine	D04AA10,R06AD02,R06AD05	CHRM5	Unknown	1133	cholinergic receptor, muscarinic 5
DB01069	promethazine	D04AA10,R06AD02,R06AD05	CHRM4	Predicted	1132	cholinergic receptor, muscarinic 4
DB01069	promethazine	D04AA10,R06AD02,R06AD05	CALM1	Predicted	801	calmodulin 1 (phosphorylase kinase, delta)
DB01069	promethazine	D04AA10,R06AD02,R06AD05	HRH1	Predicted	3269	histamine receptor H1
DB01069	promethazine	D04AA10,R06AD02,R06AD05	HTR2A	Unknown	3356	5-hydroxytryptamine (serotonin) receptor 2A, G protein-coupled
DB01069	promethazine	D04AA10,R06AD02,R06AD05	ADRA1A	Unknown	148	adrenoceptor alpha 1A
DB01069	promethazine	D04AA10,R06AD02,R06AD05	CHRM2	Unknown	1129	cholinergic receptor, muscarinic 2
DB01069	promethazine	D04AA10,R06AD02,R06AD05	DRD2	Unknown	1813	dopamine receptor D2
DB00489	sotalol	C07AA07,C07AA57	KCNH2	Predicted	3757	potassium voltage-gated channel, subfamily H (eag-related), member 2
DB00489	sotalol	C07AA07,C07AA57	ADRB1	Unknown	153	adrenoceptor beta 1
DB00489	sotalol	C07AA07,C07AA57	ADRB2	Unknown	154	adrenoceptor beta 2, surface
DB00489	sotalol	C07AA07,C07AA57	KCNQ1	Unknown	3784	potassium voltage-gated channel, KQT-like subfamily, member 1
DB00489	sotalol	C07AA07,C07AA57	SCN4B	Predicted	6330	sodium channel, voltage-gated, type IV, beta subunit
DB00489	sotalol	C07AA07,C07AA57	SCN5A	Unknown	6331	sodium channel, voltage-gated, type V, alpha subunit
DB00489	sotalol	C07AA07,C07AA57	SNTA1	Unknown	6640	syntrophin, alpha 1
DB00489	sotalol	C07AA07,C07AA57	CACNA1C	Unknown	775	calcium channel, voltage-dependent, L type, alpha 1C subunit
DB00489	sotalol	C07AA07,C07AA57	CAV3	Unknown	859	caveolin 3
DB00489	sotalol	C07AA07,C07AA57	KCNE1	Unknown	3753	potassium voltage-gated channel, Isk-related family, member 1
DB00489	sotalol	C07AA07,C07AA57	KCNE2	Predicted	9992	potassium voltage-gated channel, Isk-related family, member 2
DB00489	sotalol	C07AA07,C07AA57	KCNJ2	Unknown	3759	potassium inwardly-rectifying channel, subfamily J, member 2
DB00489	sotalol	C07AA07,C07AA57	KCNJ5	Unknown	3762	potassium inwardly-rectifying channel, subfamily J, member 5
DB00489	sotalol	C07AA07,C07AA57	AKAP9	Predicted	10142	A kinase (PRKA) anchor protein (yotiao) 9
DB00489	sotalol	C07AA07,C07AA57	ANK2	Unknown	287	ankyrin 2, neuronal
DB01222	budesonide	A07EA06,D07AC09,R01AD05,R03BA02	NR3C1	Predicted	2908	nuclear receptor subfamily 3, group C, member 1 (glucocorticoid receptor)
DB01222	budesonide	A07EA06,D07AC09,R01AD05,R03BA02	NR1I2	Unknown	8856	nuclear receptor subfamily 1, group I, member 2
DB01222	budesonide	A07EA06,D07AC09,R01AD05,R03BA02	ADRB2	Unknown	154	adrenoceptor beta 2, surface
DB01222	budesonide	A07EA06,D07AC09,R01AD05,R03BA02	SMARCE1	Predicted	6605	SWI/SNF related, matrix associated, actin dependent regulator of chromatin, subfamily e, member 1
DB01222	budesonide	A07EA06,D07AC09,R01AD05,R03BA02	AGT	Experimental_Validation	183	angiotensinogen (serpin peptidase inhibitor, clade A, member 8)
DB01222	budesonide	A07EA06,D07AC09,R01AD05,R03BA02	AKT1	Unknown	207	v-akt murine thymoma viral oncogene homolog 1
DB01222	budesonide	A07EA06,D07AC09,R01AD05,R03BA02	ANXA1	Predicted	301	annexin A1
DB01222	budesonide	A07EA06,D07AC09,R01AD05,R03BA02	BDKRB2	Unknown	624	bradykinin receptor B2
DB01222	budesonide	A07EA06,D07AC09,R01AD05,R03BA02	CAMK2B	Unknown	816	calcium/calmodulin-dependent protein kinase II beta
DB01222	budesonide	A07EA06,D07AC09,R01AD05,R03BA02	CAV1	Unknown	857	caveolin 1, caveolae protein, 22kDa
DB01222	budesonide	A07EA06,D07AC09,R01AD05,R03BA02	CORIN	Unknown	10699	corin, serine peptidase
DB01222	budesonide	A07EA06,D07AC09,R01AD05,R03BA02	GNAS	Predicted	2778	GNAS complex locus
DB01222	budesonide	A07EA06,D07AC09,R01AD05,R03BA02	GNB1	Predicted	2782	guanine nucleotide binding protein (G protein), beta polypeptide 1
DB01222	budesonide	A07EA06,D07AC09,R01AD05,R03BA02	GNGT1	Predicted	2792	guanine nucleotide binding protein (G protein), gamma transducing activity polypeptide 1
DB01222	budesonide	A07EA06,D07AC09,R01AD05,R03BA02	HSP90AA1	Predicted	3320	heat shock protein 90kDa alpha (cytosolic), class A member 1
DB01222	budesonide	A07EA06,D07AC09,R01AD05,R03BA02	KNG1	Unknown	3827	kininogen 1
DB01222	budesonide	A07EA06,D07AC09,R01AD05,R03BA02	NOS3	Predicted	4846	nitric oxide synthase 3 (endothelial cell)
DB01222	budesonide	A07EA06,D07AC09,R01AD05,R03BA02	NPPA	Unknown	4878	natriuretic peptide A
DB01222	budesonide	A07EA06,D07AC09,R01AD05,R03BA02	PDPK1	Unknown	5170	3-phosphoinositide dependent protein kinase-1
DB01222	budesonide	A07EA06,D07AC09,R01AD05,R03BA02	PIK3CA	Predicted	5290	phosphatidylinositol-4,5-bisphosphate 3-kinase, catalytic subunit alpha
DB01222	budesonide	A07EA06,D07AC09,R01AD05,R03BA02	PIK3R1	Unknown	5295	phosphoinositide-3-kinase, regulatory subunit 1 (alpha)
DB01222	budesonide	A07EA06,D07AC09,R01AD05,R03BA02	RELA	Predicted	5970	v-rel reticuloendotheliosis viral oncogene homolog A (avian)
DB01222	budesonide	A07EA06,D07AC09,R01AD05,R03BA02	ACTB	Predicted	60	actin, beta
DB01222	budesonide	A07EA06,D07AC09,R01AD05,R03BA02	ARID1A	Predicted	8289	AT rich interactive domain 1A (SWI-like)
DB01222	budesonide	A07EA06,D07AC09,R01AD05,R03BA02	GTF2A1	Predicted	2957	general transcription factor IIA, 1, 19/37kDa
DB01222	budesonide	A07EA06,D07AC09,R01AD05,R03BA02	GTF2B	Predicted	2959	general transcription factor IIB
DB01222	budesonide	A07EA06,D07AC09,R01AD05,R03BA02	GTF2E1	Predicted	2960	general transcription factor IIE, polypeptide 1, alpha 56kDa
DB01222	budesonide	A07EA06,D07AC09,R01AD05,R03BA02	GTF2F1	Unknown	2962	general transcription factor IIF, polypeptide 1, 74kDa
DB01222	budesonide	A07EA06,D07AC09,R01AD05,R03BA02	GTF3A	Unknown	2971	general transcription factor IIIA
DB01222	budesonide	A07EA06,D07AC09,R01AD05,R03BA02	NF1	Predicted	4763	neurofibromin 1
DB01222	budesonide	A07EA06,D07AC09,R01AD05,R03BA02	POLR2A	Predicted	5430	polymerase (RNA) II (DNA directed) polypeptide A, 220kDa
DB01222	budesonide	A07EA06,D07AC09,R01AD05,R03BA02	SMARCA4	Predicted	6597	SWI/SNF related, matrix associated, actin dependent regulator of chromatin, subfamily a, member 4
DB01222	budesonide	A07EA06,D07AC09,R01AD05,R03BA02	SMARCB1	Unknown	6598	SWI/SNF related, matrix associated, actin dependent regulator of chromatin, subfamily b, member 1
DB01222	budesonide	A07EA06,D07AC09,R01AD05,R03BA02	SMARCC1	Predicted	6599	SWI/SNF related, matrix associated, actin dependent regulator of chromatin, subfamily c, member 1
DB01222	budesonide	A07EA06,D07AC09,R01AD05,R03BA02	SMARCC2	Predicted	6601	SWI/SNF related, matrix associated, actin dependent regulator of chromatin, subfamily c, member 2
DB01222	budesonide	A07EA06,D07AC09,R01AD05,R03BA02	SMARCD1	Predicted	6602	SWI/SNF related, matrix associated, actin dependent regulator of chromatin, subfamily d, member 1
DB01222	budesonide	A07EA06,D07AC09,R01AD05,R03BA02	ARG1	Unknown	383	arginase, liver
DB01222	budesonide	A07EA06,D07AC09,R01AD05,R03BA02	TBX21	Unknown	30009	T-box 21
DB01222	budesonide	A07EA06,D07AC09,R01AD05,R03BA02	FCER2	Experimental_Validation	2208	Fc fragment of IgE, low affinity II, receptor for (CD23)
DB01222	budesonide	A07EA06,D07AC09,R01AD05,R03BA02	RNASE3	Unknown	6037	ribonuclease, RNase A family, 3
DB01222	budesonide	A07EA06,D07AC09,R01AD05,R03BA02	VCAM1	Unknown	7412	vascular cell adhesion molecule 1
DB00338	omeprazole	A02BC01,A02BC05	NR1I2	Unknown	8856	nuclear receptor subfamily 1, group I, member 2
DB00338	omeprazole	A02BC01,A02BC05	ATP4A	Unknown	495	ATPase, H+/K+ exchanging, alpha polypeptide
DB00338	omeprazole	A02BC01,A02BC05	ATP4B	Predicted	496	ATPase, H+/K+ exchanging, beta polypeptide
DB00338	omeprazole	A02BC01,A02BC05	AHR	Predicted	196	aryl hydrocarbon receptor
DB00279	liothyronine	H03AA02	THRB	Predicted	7068	thyroid hormone receptor, beta
DB00279	liothyronine	H03AA02	THRA	Unknown	7067	thyroid hormone receptor, alpha
DB00279	liothyronine	H03AA02	SLCO4C1	Unknown	353189	solute carrier organic anion transporter family, member 4C1
DB00279	liothyronine	H03AA02	SLCO1B1	Unknown	10599	solute carrier organic anion transporter family, member 1B1
DB00279	liothyronine	H03AA02	SLCO1A2	Unknown	6579	solute carrier organic anion transporter family, member 1A2
DB00279	liothyronine	H03AA02	SLCO1B3	Unknown	28234	solute carrier organic anion transporter family, member 1B3
DB00279	liothyronine	H03AA02	SLCO1C1	Unknown	53919	solute carrier organic anion transporter family, member 1C1
DB00279	liothyronine	H03AA02	SLCO4A1	Predicted	28231	solute carrier organic anion transporter family, member 4A1
DB00481	raloxifene	G03XC01	ESR1	Unknown	2099	estrogen receptor 1
DB00481	raloxifene	G03XC01	ESR2	Predicted	2100	estrogen receptor 2 (ER beta)
DB00481	raloxifene	G03XC01	FDPS	Predicted	2224	farnesyl diphosphate synthase
DB00481	raloxifene	G03XC01	NR1I2	Unknown	8856	nuclear receptor subfamily 1, group I, member 2
DB00481	raloxifene	G03XC01	VDR	Predicted	7421	vitamin D (1,25- dihydroxyvitamin D3) receptor
DB00481	raloxifene	G03XC01	HTR1D	Predicted	3352	5-hydroxytryptamine (serotonin) receptor 1D, G protein-coupled
DB00481	raloxifene	G03XC01	SULT1E1	Unknown	6783	sulfotransferase family 1E, estrogen-preferring, member 1
DB01297	practolol	C07AB01	ADRB1	Unknown	153	adrenoceptor beta 1
DB00387	procyclidine	N04AA04	CHRM3	Unknown	1131	cholinergic receptor, muscarinic 3
DB00387	procyclidine	N04AA04	CHRM1	Unknown	1128	cholinergic receptor, muscarinic 1
DB00387	procyclidine	N04AA04	CHRM4	Predicted	1132	cholinergic receptor, muscarinic 4
DB00387	procyclidine	N04AA04	CHRM2	Unknown	1129	cholinergic receptor, muscarinic 2
DB00915	amantadine	N04BB01	GRIN3A	Unknown	116443	glutamate receptor, ionotropic, N-methyl-D-aspartate 3A
DB00915	amantadine	N04BB01	DRD2	Unknown	1813	dopamine receptor D2
DB01087	primaquine	P01BA03	NQO2	Predicted	4835	NAD(P)H dehydrogenase, quinone 2
DB01087	primaquine	P01BA03	KRT7	Predicted	3855	keratin 7
DB01087	primaquine	P01BA03	G6PD	Predicted	2539	glucose-6-phosphate dehydrogenase
DB00590	doxazosin	C02CA04	KCNH2	Predicted	3757	potassium voltage-gated channel, subfamily H (eag-related), member 2
DB00590	doxazosin	C02CA04	KCNH6	Unknown	81033	potassium voltage-gated channel, subfamily H (eag-related), member 6
DB00590	doxazosin	C02CA04	ADRA1A	Unknown	148	adrenoceptor alpha 1A
DB00590	doxazosin	C02CA04	ADRA1B	Predicted	147	adrenoceptor alpha 1B
DB00590	doxazosin	C02CA04	KCNH7	Unknown	90134	potassium voltage-gated channel, subfamily H (eag-related), member 7
DB00590	doxazosin	C02CA04	ADRA1D	Unknown	146	adrenoceptor alpha 1D
DB00590	doxazosin	C02CA04	CLCN6	Predicted	1185	chloride channel, voltage-sensitive 6
DB00590	doxazosin	C02CA04	ADD1	Predicted	118	adducin 1 (alpha)
DB00590	doxazosin	C02CA04	NPPA	Unknown	4878	natriuretic peptide A
DB00590	doxazosin	C02CA04	ACE	Predicted	1636	angiotensin I converting enzyme
DB00860	prednisolone	A07EA01,C05AA04,D07AA01,D07AA03,D07AC14,D07XA02,D10AA02,H02AB04,H02AB06,R01AD02,S01BA04,S01CB02,S02BA03,S03BA02,H02AB07	NR3C1	Predicted	2908	nuclear receptor subfamily 3, group C, member 1 (glucocorticoid receptor)
DB00860	prednisolone	A07EA01,C05AA04,D07AA01,D07AA03,D07AC14,D07XA02,D10AA02,H02AB04,H02AB06,R01AD02,S01BA04,S01CB02,S02BA03,S03BA02,H02AB07	SMARCD1	Predicted	6602	SWI/SNF related, matrix associated, actin dependent regulator of chromatin, subfamily d, member 1
DB00860	prednisolone	A07EA01,C05AA04,D07AA01,D07AA03,D07AC14,D07XA02,D10AA02,H02AB04,H02AB06,R01AD02,S01BA04,S01CB02,S02BA03,S03BA02,H02AB07	ADRB2	Unknown	154	adrenoceptor beta 2, surface
DB00860	prednisolone	A07EA01,C05AA04,D07AA01,D07AA03,D07AC14,D07XA02,D10AA02,H02AB04,H02AB06,R01AD02,S01BA04,S01CB02,S02BA03,S03BA02,H02AB07	AGT	Experimental_Validation	183	angiotensinogen (serpin peptidase inhibitor, clade A, member 8)
DB00860	prednisolone	A07EA01,C05AA04,D07AA01,D07AA03,D07AC14,D07XA02,D10AA02,H02AB04,H02AB06,R01AD02,S01BA04,S01CB02,S02BA03,S03BA02,H02AB07	AKT1	Unknown	207	v-akt murine thymoma viral oncogene homolog 1
DB00860	prednisolone	A07EA01,C05AA04,D07AA01,D07AA03,D07AC14,D07XA02,D10AA02,H02AB04,H02AB06,R01AD02,S01BA04,S01CB02,S02BA03,S03BA02,H02AB07	ANXA1	Predicted	301	annexin A1
DB00860	prednisolone	A07EA01,C05AA04,D07AA01,D07AA03,D07AC14,D07XA02,D10AA02,H02AB04,H02AB06,R01AD02,S01BA04,S01CB02,S02BA03,S03BA02,H02AB07	SMARCE1	Predicted	6605	SWI/SNF related, matrix associated, actin dependent regulator of chromatin, subfamily e, member 1
DB00860	prednisolone	A07EA01,C05AA04,D07AA01,D07AA03,D07AC14,D07XA02,D10AA02,H02AB04,H02AB06,R01AD02,S01BA04,S01CB02,S02BA03,S03BA02,H02AB07	BDKRB2	Unknown	624	bradykinin receptor B2
DB00860	prednisolone	A07EA01,C05AA04,D07AA01,D07AA03,D07AC14,D07XA02,D10AA02,H02AB04,H02AB06,R01AD02,S01BA04,S01CB02,S02BA03,S03BA02,H02AB07	CAMK2B	Unknown	816	calcium/calmodulin-dependent protein kinase II beta
DB00860	prednisolone	A07EA01,C05AA04,D07AA01,D07AA03,D07AC14,D07XA02,D10AA02,H02AB04,H02AB06,R01AD02,S01BA04,S01CB02,S02BA03,S03BA02,H02AB07	CAV1	Unknown	857	caveolin 1, caveolae protein, 22kDa
DB00860	prednisolone	A07EA01,C05AA04,D07AA01,D07AA03,D07AC14,D07XA02,D10AA02,H02AB04,H02AB06,R01AD02,S01BA04,S01CB02,S02BA03,S03BA02,H02AB07	CORIN	Unknown	10699	corin, serine peptidase
DB00860	prednisolone	A07EA01,C05AA04,D07AA01,D07AA03,D07AC14,D07XA02,D10AA02,H02AB04,H02AB06,R01AD02,S01BA04,S01CB02,S02BA03,S03BA02,H02AB07	GNAS	Predicted	2778	GNAS complex locus
DB00860	prednisolone	A07EA01,C05AA04,D07AA01,D07AA03,D07AC14,D07XA02,D10AA02,H02AB04,H02AB06,R01AD02,S01BA04,S01CB02,S02BA03,S03BA02,H02AB07	GNB1	Predicted	2782	guanine nucleotide binding protein (G protein), beta polypeptide 1
DB00860	prednisolone	A07EA01,C05AA04,D07AA01,D07AA03,D07AC14,D07XA02,D10AA02,H02AB04,H02AB06,R01AD02,S01BA04,S01CB02,S02BA03,S03BA02,H02AB07	GNGT1	Predicted	2792	guanine nucleotide binding protein (G protein), gamma transducing activity polypeptide 1
DB00860	prednisolone	A07EA01,C05AA04,D07AA01,D07AA03,D07AC14,D07XA02,D10AA02,H02AB04,H02AB06,R01AD02,S01BA04,S01CB02,S02BA03,S03BA02,H02AB07	HSP90AA1	Predicted	3320	heat shock protein 90kDa alpha (cytosolic), class A member 1
DB00860	prednisolone	A07EA01,C05AA04,D07AA01,D07AA03,D07AC14,D07XA02,D10AA02,H02AB04,H02AB06,R01AD02,S01BA04,S01CB02,S02BA03,S03BA02,H02AB07	KNG1	Unknown	3827	kininogen 1
DB00860	prednisolone	A07EA01,C05AA04,D07AA01,D07AA03,D07AC14,D07XA02,D10AA02,H02AB04,H02AB06,R01AD02,S01BA04,S01CB02,S02BA03,S03BA02,H02AB07	NOS3	Predicted	4846	nitric oxide synthase 3 (endothelial cell)
DB00860	prednisolone	A07EA01,C05AA04,D07AA01,D07AA03,D07AC14,D07XA02,D10AA02,H02AB04,H02AB06,R01AD02,S01BA04,S01CB02,S02BA03,S03BA02,H02AB07	NPPA	Unknown	4878	natriuretic peptide A
DB00860	prednisolone	A07EA01,C05AA04,D07AA01,D07AA03,D07AC14,D07XA02,D10AA02,H02AB04,H02AB06,R01AD02,S01BA04,S01CB02,S02BA03,S03BA02,H02AB07	PDPK1	Unknown	5170	3-phosphoinositide dependent protein kinase-1
DB00860	prednisolone	A07EA01,C05AA04,D07AA01,D07AA03,D07AC14,D07XA02,D10AA02,H02AB04,H02AB06,R01AD02,S01BA04,S01CB02,S02BA03,S03BA02,H02AB07	PIK3CA	Predicted	5290	phosphatidylinositol-4,5-bisphosphate 3-kinase, catalytic subunit alpha
DB00860	prednisolone	A07EA01,C05AA04,D07AA01,D07AA03,D07AC14,D07XA02,D10AA02,H02AB04,H02AB06,R01AD02,S01BA04,S01CB02,S02BA03,S03BA02,H02AB07	PIK3R1	Unknown	5295	phosphoinositide-3-kinase, regulatory subunit 1 (alpha)
DB00860	prednisolone	A07EA01,C05AA04,D07AA01,D07AA03,D07AC14,D07XA02,D10AA02,H02AB04,H02AB06,R01AD02,S01BA04,S01CB02,S02BA03,S03BA02,H02AB07	RELA	Predicted	5970	v-rel reticuloendotheliosis viral oncogene homolog A (avian)
DB00860	prednisolone	A07EA01,C05AA04,D07AA01,D07AA03,D07AC14,D07XA02,D10AA02,H02AB04,H02AB06,R01AD02,S01BA04,S01CB02,S02BA03,S03BA02,H02AB07	ACTB	Predicted	60	actin, beta
DB00860	prednisolone	A07EA01,C05AA04,D07AA01,D07AA03,D07AC14,D07XA02,D10AA02,H02AB04,H02AB06,R01AD02,S01BA04,S01CB02,S02BA03,S03BA02,H02AB07	ARID1A	Predicted	8289	AT rich interactive domain 1A (SWI-like)
DB00860	prednisolone	A07EA01,C05AA04,D07AA01,D07AA03,D07AC14,D07XA02,D10AA02,H02AB04,H02AB06,R01AD02,S01BA04,S01CB02,S02BA03,S03BA02,H02AB07	GTF2A1	Predicted	2957	general transcription factor IIA, 1, 19/37kDa
DB00860	prednisolone	A07EA01,C05AA04,D07AA01,D07AA03,D07AC14,D07XA02,D10AA02,H02AB04,H02AB06,R01AD02,S01BA04,S01CB02,S02BA03,S03BA02,H02AB07	GTF2B	Predicted	2959	general transcription factor IIB
DB00860	prednisolone	A07EA01,C05AA04,D07AA01,D07AA03,D07AC14,D07XA02,D10AA02,H02AB04,H02AB06,R01AD02,S01BA04,S01CB02,S02BA03,S03BA02,H02AB07	GTF2E1	Predicted	2960	general transcription factor IIE, polypeptide 1, alpha 56kDa
DB00860	prednisolone	A07EA01,C05AA04,D07AA01,D07AA03,D07AC14,D07XA02,D10AA02,H02AB04,H02AB06,R01AD02,S01BA04,S01CB02,S02BA03,S03BA02,H02AB07	GTF2F1	Unknown	2962	general transcription factor IIF, polypeptide 1, 74kDa
DB00860	prednisolone	A07EA01,C05AA04,D07AA01,D07AA03,D07AC14,D07XA02,D10AA02,H02AB04,H02AB06,R01AD02,S01BA04,S01CB02,S02BA03,S03BA02,H02AB07	GTF3A	Unknown	2971	general transcription factor IIIA
DB00860	prednisolone	A07EA01,C05AA04,D07AA01,D07AA03,D07AC14,D07XA02,D10AA02,H02AB04,H02AB06,R01AD02,S01BA04,S01CB02,S02BA03,S03BA02,H02AB07	NF1	Predicted	4763	neurofibromin 1
DB00860	prednisolone	A07EA01,C05AA04,D07AA01,D07AA03,D07AC14,D07XA02,D10AA02,H02AB04,H02AB06,R01AD02,S01BA04,S01CB02,S02BA03,S03BA02,H02AB07	POLR2A	Predicted	5430	polymerase (RNA) II (DNA directed) polypeptide A, 220kDa
DB00860	prednisolone	A07EA01,C05AA04,D07AA01,D07AA03,D07AC14,D07XA02,D10AA02,H02AB04,H02AB06,R01AD02,S01BA04,S01CB02,S02BA03,S03BA02,H02AB07	SMARCA4	Predicted	6597	SWI/SNF related, matrix associated, actin dependent regulator of chromatin, subfamily a, member 4
DB00860	prednisolone	A07EA01,C05AA04,D07AA01,D07AA03,D07AC14,D07XA02,D10AA02,H02AB04,H02AB06,R01AD02,S01BA04,S01CB02,S02BA03,S03BA02,H02AB07	SMARCB1	Unknown	6598	SWI/SNF related, matrix associated, actin dependent regulator of chromatin, subfamily b, member 1
DB00860	prednisolone	A07EA01,C05AA04,D07AA01,D07AA03,D07AC14,D07XA02,D10AA02,H02AB04,H02AB06,R01AD02,S01BA04,S01CB02,S02BA03,S03BA02,H02AB07	SMARCC1	Predicted	6599	SWI/SNF related, matrix associated, actin dependent regulator of chromatin, subfamily c, member 1
DB00860	prednisolone	A07EA01,C05AA04,D07AA01,D07AA03,D07AC14,D07XA02,D10AA02,H02AB04,H02AB06,R01AD02,S01BA04,S01CB02,S02BA03,S03BA02,H02AB07	SMARCC2	Predicted	6601	SWI/SNF related, matrix associated, actin dependent regulator of chromatin, subfamily c, member 2
DB00860	prednisolone	A07EA01,C05AA04,D07AA01,D07AA03,D07AC14,D07XA02,D10AA02,H02AB04,H02AB06,R01AD02,S01BA04,S01CB02,S02BA03,S03BA02,H02AB07	MCL1	Predicted	4170	myeloid cell leukemia sequence 1 (BCL2-related)
DB00860	prednisolone	A07EA01,C05AA04,D07AA01,D07AA03,D07AC14,D07XA02,D10AA02,H02AB04,H02AB06,R01AD02,S01BA04,S01CB02,S02BA03,S03BA02,H02AB07	HLA-DRB1	Unknown	3123	major histocompatibility complex, class II, DR beta 1
DB00860	prednisolone	A07EA01,C05AA04,D07AA01,D07AA03,D07AC14,D07XA02,D10AA02,H02AB04,H02AB06,R01AD02,S01BA04,S01CB02,S02BA03,S03BA02,H02AB07	HLA-DRB4	Unknown	3126	major histocompatibility complex, class II, DR beta 4
DB00860	prednisolone	A07EA01,C05AA04,D07AA01,D07AA03,D07AC14,D07XA02,D10AA02,H02AB04,H02AB06,R01AD02,S01BA04,S01CB02,S02BA03,S03BA02,H02AB07	CEBPD	Predicted	1052	CCAAT/enhancer binding protein (C/EBP), delta
DB00860	prednisolone	A07EA01,C05AA04,D07AA01,D07AA03,D07AC14,D07XA02,D10AA02,H02AB04,H02AB06,R01AD02,S01BA04,S01CB02,S02BA03,S03BA02,H02AB07	DUSP1	Predicted	1843	dual specificity phosphatase 1
DB00860	prednisolone	A07EA01,C05AA04,D07AA01,D07AA03,D07AC14,D07XA02,D10AA02,H02AB04,H02AB06,R01AD02,S01BA04,S01CB02,S02BA03,S03BA02,H02AB07	FKBP5	Predicted	2289	FK506 binding protein 5
DB00860	prednisolone	A07EA01,C05AA04,D07AA01,D07AA03,D07AC14,D07XA02,D10AA02,H02AB04,H02AB06,R01AD02,S01BA04,S01CB02,S02BA03,S03BA02,H02AB07	INSR	Unknown	3643	insulin receptor
DB00860	prednisolone	A07EA01,C05AA04,D07AA01,D07AA03,D07AC14,D07XA02,D10AA02,H02AB04,H02AB06,R01AD02,S01BA04,S01CB02,S02BA03,S03BA02,H02AB07	IRS2	Predicted	8660	insulin receptor substrate 2
DB00860	prednisolone	A07EA01,C05AA04,D07AA01,D07AA03,D07AC14,D07XA02,D10AA02,H02AB04,H02AB06,R01AD02,S01BA04,S01CB02,S02BA03,S03BA02,H02AB07	ISG20	Predicted	3669	interferon stimulated exonuclease gene 20kDa
DB00860	prednisolone	A07EA01,C05AA04,D07AA01,D07AA03,D07AC14,D07XA02,D10AA02,H02AB04,H02AB06,R01AD02,S01BA04,S01CB02,S02BA03,S03BA02,H02AB07	KLF9	Predicted	687	Kruppel-like factor 9
DB00860	prednisolone	A07EA01,C05AA04,D07AA01,D07AA03,D07AC14,D07XA02,D10AA02,H02AB04,H02AB06,R01AD02,S01BA04,S01CB02,S02BA03,S03BA02,H02AB07	LIMK2	Predicted	3985	LIM domain kinase 2
DB00860	prednisolone	A07EA01,C05AA04,D07AA01,D07AA03,D07AC14,D07XA02,D10AA02,H02AB04,H02AB06,R01AD02,S01BA04,S01CB02,S02BA03,S03BA02,H02AB07	MAP2K1	Predicted	5604	mitogen-activated protein kinase kinase 1
DB00860	prednisolone	A07EA01,C05AA04,D07AA01,D07AA03,D07AC14,D07XA02,D10AA02,H02AB04,H02AB06,R01AD02,S01BA04,S01CB02,S02BA03,S03BA02,H02AB07	SDC2	Unknown	6383	syndecan 2
DB00860	prednisolone	A07EA01,C05AA04,D07AA01,D07AA03,D07AC14,D07XA02,D10AA02,H02AB04,H02AB06,R01AD02,S01BA04,S01CB02,S02BA03,S03BA02,H02AB07	SIK1	Predicted	150094	salt-inducible kinase 1
DB00860	prednisolone	A07EA01,C05AA04,D07AA01,D07AA03,D07AC14,D07XA02,D10AA02,H02AB04,H02AB06,R01AD02,S01BA04,S01CB02,S02BA03,S03BA02,H02AB07	STAT1	Unknown	6772	signal transducer and activator of transcription 1, 91kDa
DB00860	prednisolone	A07EA01,C05AA04,D07AA01,D07AA03,D07AC14,D07XA02,D10AA02,H02AB04,H02AB06,R01AD02,S01BA04,S01CB02,S02BA03,S03BA02,H02AB07	TXNIP	Predicted	10628	thioredoxin interacting protein
DB00860	prednisolone	A07EA01,C05AA04,D07AA01,D07AA03,D07AC14,D07XA02,D10AA02,H02AB04,H02AB06,R01AD02,S01BA04,S01CB02,S02BA03,S03BA02,H02AB07	ZBTB16	Unknown	7704	zinc finger and BTB domain containing 16
DB00860	prednisolone	A07EA01,C05AA04,D07AA01,D07AA03,D07AC14,D07XA02,D10AA02,H02AB04,H02AB06,R01AD02,S01BA04,S01CB02,S02BA03,S03BA02,H02AB07	ZFP36L2	Predicted	678	ZFP36 ring finger protein-like 2
DB00860	prednisolone	A07EA01,C05AA04,D07AA01,D07AA03,D07AC14,D07XA02,D10AA02,H02AB04,H02AB06,R01AD02,S01BA04,S01CB02,S02BA03,S03BA02,H02AB07	NR1I2	Unknown	8856	nuclear receptor subfamily 1, group I, member 2
DB00860	prednisolone	A07EA01,C05AA04,D07AA01,D07AA03,D07AC14,D07XA02,D10AA02,H02AB04,H02AB06,R01AD02,S01BA04,S01CB02,S02BA03,S03BA02,H02AB07	CCL2	Experimental_Validation	6347	chemokine (C-C motif) ligand 2
DB01365	mephentermine	C01CA11	ADRA1A	Unknown	148	adrenoceptor alpha 1A
DB01394	colchicine	M04AC01	TUBB1	Unknown	81027	tubulin, beta 1 class VI
DB01394	colchicine	M04AC01	TUBB	Predicted	203068	tubulin, beta class I
DB01394	colchicine	M04AC01	BAD	Unknown	572	BCL2-associated agonist of cell death
DB01394	colchicine	M04AC01	CSNK2A1	Unknown	1457	casein kinase 2, alpha 1 polypeptide
DB01394	colchicine	M04AC01	FKBP1A	Predicted	2280	FK506 binding protein 1A, 12kDa
DB01394	colchicine	M04AC01	GRK5	Unknown	2869	G protein-coupled receptor kinase 5
DB01394	colchicine	M04AC01	HCK	Unknown	3055	hemopoietic cell kinase
DB01394	colchicine	M04AC01	KLK6	Unknown	5653	kallikrein-related peptidase 6
DB01394	colchicine	M04AC01	MAOB	Predicted	4129	monoamine oxidase B
DB01394	colchicine	M04AC01	MAPK1	Predicted	5594	mitogen-activated protein kinase 1
DB01394	colchicine	M04AC01	PARK2	Predicted	5071	parkinson protein 2, E3 ubiquitin protein ligase (parkin)
DB01394	colchicine	M04AC01	PARK7	Predicted	11315	parkinson protein 7
DB01394	colchicine	M04AC01	PLCB2	Unknown	5330	phospholipase C, beta 2
DB01394	colchicine	M04AC01	PLD1	Predicted	5337	phospholipase D1, phosphatidylcholine-specific
DB01394	colchicine	M04AC01	PLD2	Unknown	5338	phospholipase D2
DB01394	colchicine	M04AC01	PPP2R5D	Predicted	5528	protein phosphatase 2, regulatory subunit B', delta
DB01394	colchicine	M04AC01	PRKCD	Predicted	5580	protein kinase C, delta
DB01394	colchicine	M04AC01	PTK2B	Predicted	2185	protein tyrosine kinase 2 beta
DB01394	colchicine	M04AC01	SLC6A3	Unknown	6531	solute carrier family 6 (neurotransmitter transporter, dopamine), member 3
DB01394	colchicine	M04AC01	SNCA	Unknown	6622	synuclein, alpha (non A4 component of amyloid precursor)
DB01394	colchicine	M04AC01	SRC	Unknown	6714	v-src sarcoma (Schmidt-Ruppin A-2) viral oncogene homolog (avian)
DB01394	colchicine	M04AC01	STUB1	Predicted	10273	STIP1 homology and U-box containing protein 1, E3 ubiquitin protein ligase
DB01394	colchicine	M04AC01	SYK	Unknown	6850	spleen tyrosine kinase
DB01394	colchicine	M04AC01	TH	Unknown	7054	tyrosine hydroxylase
DB01394	colchicine	M04AC01	TOR1A	Predicted	1861	torsin family 1, member A (torsin A)
DB01394	colchicine	M04AC01	UBE2L3	Predicted	7332	ubiquitin-conjugating enzyme E2L 3
DB01394	colchicine	M04AC01	UCHL1	Unknown	7345	ubiquitin carboxyl-terminal esterase L1 (ubiquitin thiolesterase)
DB01394	colchicine	M04AC01	SAA1	Unknown	6288	serum amyloid A1
DB00643	mebendazole	P02CA01	TUBA1A	Unknown	7846	tubulin, alpha 1a
DB00643	mebendazole	P02CA01	TUBB4B	Predicted	10383	tubulin, beta 4B class IVb
DB01041	thalidomide	L04AX02	PTGS2	Experimental_Validation	5743	prostaglandin-endoperoxide synthase 2 (prostaglandin G/H synthase and cyclooxygenase)
DB01041	thalidomide	L04AX02	TNF	Unknown	7124	tumor necrosis factor
DB01041	thalidomide	L04AX02	FGFR2	Unknown	2263	fibroblast growth factor receptor 2
DB01041	thalidomide	L04AX02	NFKB1	Predicted	4790	nuclear factor of kappa light polypeptide gene enhancer in B-cells 1
DB01041	thalidomide	L04AX02	ATP7A	Predicted	538	ATPase, Cu++ transporting, alpha polypeptide
DB01041	thalidomide	L04AX02	CHST3	Unknown	9469	carbohydrate (chondroitin 6) sulfotransferase 3
DB01041	thalidomide	L04AX02	NAT2	Unknown	10	N-acetyltransferase 2 (arylamine N-acetyltransferase)
DB01041	thalidomide	L04AX02	SLC10A2	Unknown	6555	solute carrier family 10 (sodium/bile acid cotransporter family), member 2
DB01041	thalidomide	L04AX02	SPG7	Predicted	6687	spastic paraplegia 7 (pure and complicated autosomal recessive)
DB01041	thalidomide	L04AX02	SULT1C2	Unknown	6819	sulfotransferase family, cytosolic, 1C, member 2
DB01041	thalidomide	L04AX02	SULT1C4	Unknown	27233	sulfotransferase family, cytosolic, 1C, member 4
DB01041	thalidomide	L04AX02	RPL13	Predicted	6137	ribosomal protein L13
DB01041	thalidomide	L04AX02	SNORD68	Unknown	606500	small nucleolar RNA, C/D box 68
DB01041	thalidomide	L04AX02	CASP3	Unknown	836	caspase 3, apoptosis-related cysteine peptidase
DB01041	thalidomide	L04AX02	CHEK1	Predicted	1111	checkpoint kinase 1
DB01041	thalidomide	L04AX02	DCLRE1B	Predicted	64858	DNA cross-link repair 1B
DB01041	thalidomide	L04AX02	ERCC6	Predicted	2074	excision repair cross-complementing rodent repair deficiency, complementation group 6
DB01041	thalidomide	L04AX02	IL12B	Predicted	3593	interleukin 12B (natural killer cell stimulatory factor 2, cytotoxic lymphocyte maturation factor 2, p40)
DB01041	thalidomide	L04AX02	LEP	Unknown	3952	leptin
DB01041	thalidomide	L04AX02	LIG1	Predicted	3978	ligase I, DNA, ATP-dependent
DB01041	thalidomide	L04AX02	PARP1	Predicted	142	poly (ADP-ribose) polymerase 1
DB01041	thalidomide	L04AX02	PPARD	Predicted	5467	peroxisome proliferator-activated receptor delta
DB01041	thalidomide	L04AX02	TNFRSF17	Unknown	608	tumor necrosis factor receptor superfamily, member 17
DB01041	thalidomide	L04AX02	XRCC5	Predicted	7520	X-ray repair complementing defective repair in Chinese hamster cells 5 (double-strand-break rejoining)
DB01041	thalidomide	L04AX02	CRBN	Predicted	51185	cereblon
DB00997	doxorubicin	L01DB01	TOP2A	Predicted	7153	topoisomerase (DNA) II alpha 170kDa
DB00997	doxorubicin	L01DB01	NFKB1	Predicted	4790	nuclear factor of kappa light polypeptide gene enhancer in B-cells 1
DB00997	doxorubicin	L01DB01	AKR1C3	Predicted	8644	aldo-keto reductase family 1, member C3
DB00997	doxorubicin	L01DB01	POR	Predicted	5447	P450 (cytochrome) oxidoreductase
DB00997	doxorubicin	L01DB01	CAT	Predicted	847	catalase
DB00997	doxorubicin	L01DB01	NOS1	Unknown	4842	nitric oxide synthase 1 (neuronal)
DB00997	doxorubicin	L01DB01	NOS2	Experimental_Validation	4843	nitric oxide synthase 2, inducible
DB00997	doxorubicin	L01DB01	NDUFS7	Predicted	374291	NADH dehydrogenase (ubiquinone) Fe-S protein 7, 20kDa (NADH-coenzyme Q reductase)
DB00997	doxorubicin	L01DB01	NDUFS2	Predicted	4720	NADH dehydrogenase (ubiquinone) Fe-S protein 2, 49kDa (NADH-coenzyme Q reductase)
DB00997	doxorubicin	L01DB01	NDUFS3	Predicted	4722	NADH dehydrogenase (ubiquinone) Fe-S protein 3, 30kDa (NADH-coenzyme Q reductase)
DB00997	doxorubicin	L01DB01	CYCS	Predicted	54205	cytochrome c, somatic
DB00997	doxorubicin	L01DB01	SOD1	Predicted	6647	superoxide dismutase 1, soluble
DB00997	doxorubicin	L01DB01	TOP2B	Predicted	7155	topoisomerase (DNA) II beta 180kDa
DB00997	doxorubicin	L01DB01	DHFR	Predicted	1719	dihydrofolate reductase
DB00997	doxorubicin	L01DB01	MTR	Predicted	4548	5-methyltetrahydrofolate-homocysteine methyltransferase
DB00997	doxorubicin	L01DB01	SHMT1	Predicted	6470	serine hydroxymethyltransferase 1 (soluble)
DB00997	doxorubicin	L01DB01	SLC19A1	Unknown	6573	solute carrier family 19 (folate transporter), member 1
DB00997	doxorubicin	L01DB01	TYMS	Predicted	7298	thymidylate synthetase
DB00997	doxorubicin	L01DB01	GSTP1	Predicted	2950	glutathione S-transferase pi 1
DB00997	doxorubicin	L01DB01	GSTT1	Predicted	2952	glutathione S-transferase theta 1
DB00997	doxorubicin	L01DB01	SETD4	Predicted	54093	SET domain containing 4
DB00997	doxorubicin	L01DB01	RPS9P1	Unknown	8410	ribosomal protein S9 pseudogene 1
DB00997	doxorubicin	L01DB01	ABCG2	Predicted	9429	ATP-binding cassette, sub-family G (WHITE), member 2
DB00997	doxorubicin	L01DB01	NQO1	Predicted	1728	NAD(P)H dehydrogenase, quinone 1
DB00997	doxorubicin	L01DB01	RALBP1	Predicted	10928	ralA binding protein 1
DB00997	doxorubicin	L01DB01	XDH	Unknown	7498	xanthine dehydrogenase
DB00997	doxorubicin	L01DB01	ERCC2	Unknown	2068	excision repair cross-complementing rodent repair deficiency, complementation group 2
DB00997	doxorubicin	L01DB01	HIF1A	Predicted	3091	hypoxia inducible factor 1, alpha subunit (basic helix-loop-helix transcription factor)
DB00997	doxorubicin	L01DB01	AKT1	Unknown	207	v-akt murine thymoma viral oncogene homolog 1
DB00997	doxorubicin	L01DB01	PLK1	Predicted	5347	polo-like kinase 1
DB00997	doxorubicin	L01DB01	PPP2R4	Predicted	5524	protein phosphatase 2A activator, regulatory subunit 4
DB00997	doxorubicin	L01DB01	CBR1	Predicted	873	carbonyl reductase 1
DB00997	doxorubicin	L01DB01	GSTM3	Predicted	2947	glutathione S-transferase mu 3 (brain)
DB00997	doxorubicin	L01DB01	ERCC1	Predicted	2067	excision repair cross-complementing rodent repair deficiency, complementation group 1 (includes overlapping antisense sequence)
DB00997	doxorubicin	L01DB01	ERCC5	Predicted	2073	excision repair cross-complementing rodent repair deficiency, complementation group 5
DB00997	doxorubicin	L01DB01	BCL2	Predicted	596	B-cell CLL/lymphoma 2
DB00997	doxorubicin	L01DB01	ERBB2	Predicted	2064	v-erb-b2 erythroblastic leukemia viral oncogene homolog 2, neuro/glioblastoma derived oncogene homolog (avian)
DB00997	doxorubicin	L01DB01	ERCC4	Predicted	2072	excision repair cross-complementing rodent repair deficiency, complementation group 4
DB00997	doxorubicin	L01DB01	MTHFR	Predicted	4524	methylenetetrahydrofolate reductase (NAD(P)H)
DB00997	doxorubicin	L01DB01	TP53	Predicted	7157	tumor protein p53
DB00997	doxorubicin	L01DB01	WDR7	Predicted	23335	WD repeat domain 7
DB00997	doxorubicin	L01DB01	GSTA1	Unknown	2938	glutathione S-transferase alpha 1
DB00997	doxorubicin	L01DB01	GSTM1	Unknown	2944	glutathione S-transferase mu 1
DB00997	doxorubicin	L01DB01	NR1I2	Unknown	8856	nuclear receptor subfamily 1, group I, member 2
DB00997	doxorubicin	L01DB01	CBR3	Predicted	874	carbonyl reductase 3
DB00997	doxorubicin	L01DB01	GPX1	Predicted	2876	glutathione peroxidase 1
DB00997	doxorubicin	L01DB01	KLK15	Unknown	55554	kallikrein-related peptidase 15
DB00997	doxorubicin	L01DB01	AKR1A1	Predicted	10327	aldo-keto reductase family 1, member A1 (aldehyde reductase)
DB00997	doxorubicin	L01DB01	HRH1	Predicted	3269	histamine receptor H1
DB00997	doxorubicin	L01DB01	SLC22A16	Unknown	85413	solute carrier family 22 (organic cation/carnitine transporter), member 16
DB00997	doxorubicin	L01DB01	BAK1	Predicted	578	BCL2-antagonist/killer 1
DB00997	doxorubicin	L01DB01	MMP1	Unknown	4312	matrix metallopeptidase 1 (interstitial collagenase)
DB00997	doxorubicin	L01DB01	OXTR	Unknown	5021	oxytocin receptor
DB00997	doxorubicin	L01DB01	SLC19A3	Unknown	80704	solute carrier family 19, member 3
DB00997	doxorubicin	L01DB01	SCN5A	Unknown	6331	sodium channel, voltage-gated, type V, alpha subunit
DB00997	doxorubicin	L01DB01	NOS3	Predicted	4846	nitric oxide synthase 3 (endothelial cell)
DB00997	doxorubicin	L01DB01	NCF4	Predicted	4689	neutrophil cytosolic factor 4, 40kDa
DB00997	doxorubicin	L01DB01	CYBA	Predicted	1535	cytochrome b-245, alpha polypeptide
DB00997	doxorubicin	L01DB01	RAC2	Unknown	5880	ras-related C3 botulinum toxin substrate 2 (rho family, small GTP binding protein Rac2)
DB00390	digoxin	C01AA02,C01AA05,C01AA08,V03AB24	ATP1A1	Predicted	476	ATPase, Na+/K+ transporting, alpha 1 polypeptide
DB00390	digoxin	C01AA02,C01AA05,C01AA08,V03AB24	SLCO4C1	Unknown	353189	solute carrier organic anion transporter family, member 4C1
DB00390	digoxin	C01AA02,C01AA05,C01AA08,V03AB24	ABCG2	Predicted	9429	ATP-binding cassette, sub-family G (WHITE), member 2
DB00390	digoxin	C01AA02,C01AA05,C01AA08,V03AB24	SLCO1B3	Unknown	28234	solute carrier organic anion transporter family, member 1B3
DB00390	digoxin	C01AA02,C01AA05,C01AA08,V03AB24	ATP1A2	Predicted	477	ATPase, Na+/K+ transporting, alpha 2 polypeptide
DB00390	digoxin	C01AA02,C01AA05,C01AA08,V03AB24	ATP1A3	Unknown	478	ATPase, Na+/K+ transporting, alpha 3 polypeptide
DB00390	digoxin	C01AA02,C01AA05,C01AA08,V03AB24	SLCO1B1	Unknown	10599	solute carrier organic anion transporter family, member 1B1
DB00244	mesalazine	A07EC02	PTGS1	Predicted	5742	prostaglandin-endoperoxide synthase 1 (prostaglandin G/H synthase and cyclooxygenase)
DB00244	mesalazine	A07EC02	PPARG	Predicted	5468	peroxisome proliferator-activated receptor gamma
DB00244	mesalazine	A07EC02	ALOX5	Unknown	240	arachidonate 5-lipoxygenase
DB00244	mesalazine	A07EC02	PTGS2	Experimental_Validation	5743	prostaglandin-endoperoxide synthase 2 (prostaglandin G/H synthase and cyclooxygenase)
DB00244	mesalazine	A07EC02	MPO	Unknown	4353	myeloperoxidase
DB00244	mesalazine	A07EC02	IKBKB	Predicted	3551	inhibitor of kappa light polypeptide gene enhancer in B-cells, kinase beta
DB00485	dicloxacillin	J01CF01	NR1I2	Unknown	8856	nuclear receptor subfamily 1, group I, member 2
DB01233	metoclopramide	A03FA01	HTR4	Predicted	3360	5-hydroxytryptamine (serotonin) receptor 4, G protein-coupled
DB01233	metoclopramide	A03FA01	CHRM1	Unknown	1128	cholinergic receptor, muscarinic 1
DB01233	metoclopramide	A03FA01	DRD2	Unknown	1813	dopamine receptor D2
DB00665	nilutamide	L02BB02	AR	Unknown	367	androgen receptor
DB00687	fludrocortisone	H02AA02	AR	Unknown	367	androgen receptor
DB00687	fludrocortisone	H02AA02	NR3C2	Predicted	4306	nuclear receptor subfamily 3, group C, member 2
DB00687	fludrocortisone	H02AA02	NR3C1	Predicted	2908	nuclear receptor subfamily 3, group C, member 1 (glucocorticoid receptor)
DB00448	lansoprazole	A02BC03	NR1I2	Unknown	8856	nuclear receptor subfamily 1, group I, member 2
DB00448	lansoprazole	A02BC03	ATP4A	Unknown	495	ATPase, H+/K+ exchanging, alpha polypeptide
DB00448	lansoprazole	A02BC03	ATP4B	Predicted	496	ATPase, H+/K+ exchanging, beta polypeptide
DB00367	levonorgestrel	G03AC03,G03AD01	ESR1	Unknown	2099	estrogen receptor 1
DB00367	levonorgestrel	G03AC03,G03AD01	AR	Unknown	367	androgen receptor
DB00367	levonorgestrel	G03AC03,G03AD01	SRD5A1	Predicted	6715	steroid-5-alpha-reductase, alpha polypeptide 1 (3-oxo-5 alpha-steroid delta 4-dehydrogenase alpha 1)
DB00367	levonorgestrel	G03AC03,G03AD01	PGR	Unknown	5241	progesterone receptor
DB00367	levonorgestrel	G03AC03,G03AD01	CRP	Unknown	1401	C-reactive protein, pentraxin-related
DB00367	levonorgestrel	G03AC03,G03AD01	VCAM1	Unknown	7412	vascular cell adhesion molecule 1
DB00367	levonorgestrel	G03AC03,G03AD01	ACSL1	Predicted	2180	acyl-CoA synthetase long-chain family member 1
DB00367	levonorgestrel	G03AC03,G03AD01	ATP1A1	Predicted	476	ATPase, Na+/K+ transporting, alpha 1 polypeptide
DB00367	levonorgestrel	G03AC03,G03AD01	ATP1B1	Predicted	481	ATPase, Na+/K+ transporting, beta 1 polypeptide
DB00367	levonorgestrel	G03AC03,G03AD01	BCL6	Predicted	604	B-cell CLL/lymphoma 6
DB00367	levonorgestrel	G03AC03,G03AD01	CXCL12	Unknown	6387	chemokine (C-X-C motif) ligand 12
DB00367	levonorgestrel	G03AC03,G03AD01	HSD11B2	Predicted	3291	hydroxysteroid (11-beta) dehydrogenase 2
DB00367	levonorgestrel	G03AC03,G03AD01	KLF4	Predicted	9314	Kruppel-like factor 4 (gut)
DB00367	levonorgestrel	G03AC03,G03AD01	NET1	Predicted	10276	neuroepithelial cell transforming 1
DB00367	levonorgestrel	G03AC03,G03AD01	PPL	Predicted	5493	periplakin
DB00367	levonorgestrel	G03AC03,G03AD01	S100P	Experimental_Validation	6286	S100 calcium binding protein P
DB00367	levonorgestrel	G03AC03,G03AD01	TSC22D3	Predicted	1831	TSC22 domain family, member 3
DB01393	bezafibrate	C10AB02	PPARA	Predicted	5465	peroxisome proliferator-activated receptor alpha
DB01393	bezafibrate	C10AB02	PPARG	Predicted	5468	peroxisome proliferator-activated receptor gamma
DB01393	bezafibrate	C10AB02	PPARD	Predicted	5467	peroxisome proliferator-activated receptor delta
DB01393	bezafibrate	C10AB02	ACADVL	Predicted	37	acyl-CoA dehydrogenase, very long chain
DB01229	paclitaxel	L01CD01	TUBB1	Unknown	81027	tubulin, beta 1 class VI
DB01229	paclitaxel	L01CD01	BCL2	Predicted	596	B-cell CLL/lymphoma 2
DB01229	paclitaxel	L01CD01	PHB	Predicted	5245	prohibitin
DB01229	paclitaxel	L01CD01	SLCO1B1	Unknown	10599	solute carrier organic anion transporter family, member 1B1
DB01229	paclitaxel	L01CD01	GSTP1	Predicted	2950	glutathione S-transferase pi 1
DB01229	paclitaxel	L01CD01	CDKN1A	Experimental_Validation	1026	cyclin-dependent kinase inhibitor 1A (p21, Cip1)
DB01229	paclitaxel	L01CD01	MAPT	Predicted	4137	microtubule-associated protein tau
DB01229	paclitaxel	L01CD01	TUBB	Predicted	203068	tubulin, beta class I
DB01229	paclitaxel	L01CD01	VEGFA	Predicted	7422	vascular endothelial growth factor A
DB01229	paclitaxel	L01CD01	ERBB2	Predicted	2064	v-erb-b2 erythroblastic leukemia viral oncogene homolog 2, neuro/glioblastoma derived oncogene homolog (avian)
DB01229	paclitaxel	L01CD01	ERCC4	Predicted	2072	excision repair cross-complementing rodent repair deficiency, complementation group 4
DB01229	paclitaxel	L01CD01	MTHFR	Predicted	4524	methylenetetrahydrofolate reductase (NAD(P)H)
DB01229	paclitaxel	L01CD01	TP53	Predicted	7157	tumor protein p53
DB01229	paclitaxel	L01CD01	WDR7	Predicted	23335	WD repeat domain 7
DB01229	paclitaxel	L01CD01	SLCO1B3	Unknown	28234	solute carrier organic anion transporter family, member 1B3
DB01229	paclitaxel	L01CD01	NR1I2	Unknown	8856	nuclear receptor subfamily 1, group I, member 2
DB01229	paclitaxel	L01CD01	ABCG2	Predicted	9429	ATP-binding cassette, sub-family G (WHITE), member 2
DB01229	paclitaxel	L01CD01	DPYD	Predicted	1806	dihydropyrimidine dehydrogenase
DB01229	paclitaxel	L01CD01	GSTM1	Unknown	2944	glutathione S-transferase mu 1
DB01244	bepridil	C08EA02	CACNA1A	Unknown	773	calcium channel, voltage-dependent, P/Q type, alpha 1A subunit
DB01244	bepridil	C08EA02	CALM1	Predicted	801	calmodulin 1 (phosphorylase kinase, delta)
DB01244	bepridil	C08EA02	KCNQ1	Unknown	3784	potassium voltage-gated channel, KQT-like subfamily, member 1
DB01244	bepridil	C08EA02	ATP1A1	Predicted	476	ATPase, Na+/K+ transporting, alpha 1 polypeptide
DB01244	bepridil	C08EA02	CACNA1H	Unknown	8912	calcium channel, voltage-dependent, T type, alpha 1H subunit
DB01244	bepridil	C08EA02	TNNC1	Unknown	7134	troponin C type 1 (slow)
DB01244	bepridil	C08EA02	CACNA2D2	Unknown	9254	calcium channel, voltage-dependent, alpha 2/delta subunit 2
DB01244	bepridil	C08EA02	PDE1B	Unknown	5153	phosphodiesterase 1B, calmodulin-dependent
DB01244	bepridil	C08EA02	PDE1A	Unknown	5136	phosphodiesterase 1A, calmodulin-dependent
DB01244	bepridil	C08EA02	CACNA1C	Unknown	775	calcium channel, voltage-dependent, L type, alpha 1C subunit
DB01244	bepridil	C08EA02	SCN4B	Predicted	6330	sodium channel, voltage-gated, type IV, beta subunit
DB01244	bepridil	C08EA02	SCN5A	Unknown	6331	sodium channel, voltage-gated, type V, alpha subunit
DB01244	bepridil	C08EA02	SNTA1	Unknown	6640	syntrophin, alpha 1
DB01244	bepridil	C08EA02	CAV3	Unknown	859	caveolin 3
DB01244	bepridil	C08EA02	KCNE1	Unknown	3753	potassium voltage-gated channel, Isk-related family, member 1
DB01244	bepridil	C08EA02	KCNE2	Predicted	9992	potassium voltage-gated channel, Isk-related family, member 2
DB01244	bepridil	C08EA02	KCNH2	Predicted	3757	potassium voltage-gated channel, subfamily H (eag-related), member 2
DB01244	bepridil	C08EA02	KCNJ2	Unknown	3759	potassium inwardly-rectifying channel, subfamily J, member 2
DB01244	bepridil	C08EA02	KCNJ5	Unknown	3762	potassium inwardly-rectifying channel, subfamily J, member 5
DB01244	bepridil	C08EA02	AKAP9	Predicted	10142	A kinase (PRKA) anchor protein (yotiao) 9
DB01244	bepridil	C08EA02	ANK2	Unknown	287	ankyrin 2, neuronal
DB01182	propafenone	C01BC03	KCNH2	Predicted	3757	potassium voltage-gated channel, subfamily H (eag-related), member 2
DB01182	propafenone	C01BC03	SCN5A	Unknown	6331	sodium channel, voltage-gated, type V, alpha subunit
DB00571	propranolol	C07AA05	ADRB1	Unknown	153	adrenoceptor beta 1
DB00571	propranolol	C07AA05	HTR1A	Unknown	3350	5-hydroxytryptamine (serotonin) receptor 1A, G protein-coupled
DB00571	propranolol	C07AA05	ADRB2	Unknown	154	adrenoceptor beta 2, surface
DB00571	propranolol	C07AA05	HTR1B	Unknown	3351	5-hydroxytryptamine (serotonin) receptor 1B, G protein-coupled
DB00571	propranolol	C07AA05	ADRB3	Predicted	155	adrenoceptor beta 3
DB00571	propranolol	C07AA05	COMT	Predicted	1312	catechol-O-methyltransferase
DB00571	propranolol	C07AA05	GRK5	Unknown	2869	G protein-coupled receptor kinase 5
DB00844	nalbuphine	N02AF02	OPRD1	Unknown	4985	opioid receptor, delta 1
DB00844	nalbuphine	N02AF02	OPRK1	Unknown	4986	opioid receptor, kappa 1
DB00844	nalbuphine	N02AF02	OPRM1	Experimental_Validation	4988	opioid receptor, mu 1
DB00382	tacrine	N06AA18,N06DA01	ACHE	Predicted	43	acetylcholinesterase
DB00382	tacrine	N06AA18,N06DA01	BCHE	Predicted	590	butyrylcholinesterase
DB00382	tacrine	N06AA18,N06DA01	APOE	Predicted	348	apolipoprotein E
DB00382	tacrine	N06AA18,N06DA01	GSTM1	Unknown	2944	glutathione S-transferase mu 1
DB00382	tacrine	N06AA18,N06DA01	GSTT1	Predicted	2952	glutathione S-transferase theta 1
DB00382	tacrine	N06AA18,N06DA01	IL6	Predicted	3569	interleukin 6 (interferon, beta 2)
DB00619	imatinib	L01XE01	ABL1	Predicted	25	c-abl oncogene 1, non-receptor tyrosine kinase
DB00619	imatinib	L01XE01	PDGFRB	Unknown	5159	platelet-derived growth factor receptor, beta polypeptide
DB00619	imatinib	L01XE01	KIT	Unknown	3815	v-kit Hardy-Zuckerman 4 feline sarcoma viral oncogene homolog
DB00619	imatinib	L01XE01	PDGFRA	Predicted	5156	platelet-derived growth factor receptor, alpha polypeptide
DB00619	imatinib	L01XE01	CSF1R	Predicted	1436	colony stimulating factor 1 receptor
DB00619	imatinib	L01XE01	NTRK1	Predicted	4914	neurotrophic tyrosine kinase, receptor, type 1
DB00619	imatinib	L01XE01	RET	Unknown	5979	ret proto-oncogene
DB00619	imatinib	L01XE01	DDR1	Predicted	780	discoidin domain receptor tyrosine kinase 1
DB00619	imatinib	L01XE01	ULK3	Predicted	25989	unc-51-like kinase 3 (C. elegans)
DB00619	imatinib	L01XE01	DCK	Predicted	1633	deoxycytidine kinase
DB00619	imatinib	L01XE01	FLT3	Unknown	2322	fms-related tyrosine kinase 3
DB00619	imatinib	L01XE01	NPM1	Predicted	4869	nucleophosmin (nucleolar phosphoprotein B23, numatrin)
DB00619	imatinib	L01XE01	BCR	Predicted	613	breakpoint cluster region
DB00619	imatinib	L01XE01	FOS	Experimental_Validation	2353	FBJ murine osteosarcoma viral oncogene homolog
DB00619	imatinib	L01XE01	JUN	Predicted	3725	jun proto-oncogene
DB00619	imatinib	L01XE01	MAP2K4	Predicted	6416	mitogen-activated protein kinase kinase 4
DB00619	imatinib	L01XE01	MAP3K1	Predicted	4214	mitogen-activated protein kinase kinase kinase 1, E3 ubiquitin protein ligase
DB00619	imatinib	L01XE01	MYC	Experimental_Validation	4609	v-myc myelocytomatosis viral oncogene homolog (avian)
DB00619	imatinib	L01XE01	STAT5B	Unknown	6777	signal transducer and activator of transcription 5B
DB00619	imatinib	L01XE01	SYK	Unknown	6850	spleen tyrosine kinase
DB00619	imatinib	L01XE01	BLK	Unknown	640	B lymphoid tyrosine kinase
DB00619	imatinib	L01XE01	DDR2	Predicted	4921	discoidin domain receptor tyrosine kinase 2
DB00619	imatinib	L01XE01	LCK	Predicted	3932	lymphocyte-specific protein tyrosine kinase
DB00619	imatinib	L01XE01	SLCO1A2	Unknown	6579	solute carrier organic anion transporter family, member 1A2
DB00619	imatinib	L01XE01	BAD	Unknown	572	BCL2-associated agonist of cell death
DB00619	imatinib	L01XE01	CBL	Unknown	867	Cbl proto-oncogene, E3 ubiquitin protein ligase
DB00619	imatinib	L01XE01	CREBBP	Predicted	1387	CREB binding protein
DB00619	imatinib	L01XE01	DOK1	Predicted	1796	docking protein 1, 62kDa (downstream of tyrosine kinase 1)
DB00619	imatinib	L01XE01	EPO	Unknown	2056	erythropoietin
DB00619	imatinib	L01XE01	EPOR	Unknown	2057	erythropoietin receptor
DB00619	imatinib	L01XE01	FER	Predicted	2241	fer (fps/fes related) tyrosine kinase
DB00619	imatinib	L01XE01	FOXO3	Predicted	2309	forkhead box O3
DB00619	imatinib	L01XE01	GAB1	Unknown	2549	GRB2-associated binding protein 1
DB00619	imatinib	L01XE01	GRAP2	Unknown	9402	GRB2-related adaptor protein 2
DB00619	imatinib	L01XE01	GRB10	Predicted	2887	growth factor receptor-bound protein 10
DB00619	imatinib	L01XE01	GSK3B	Predicted	2932	glycogen synthase kinase 3 beta
DB00619	imatinib	L01XE01	KITLG	Unknown	4254	KIT ligand
DB00619	imatinib	L01XE01	LYN	Unknown	4067	v-yes-1 Yamaguchi sarcoma viral related oncogene homolog
DB00619	imatinib	L01XE01	MAP2K2	Predicted	5605	mitogen-activated protein kinase kinase 2
DB00619	imatinib	L01XE01	MAP4K1	Predicted	11184	mitogen-activated protein kinase kinase kinase kinase 1
DB00619	imatinib	L01XE01	MATK	Unknown	4145	megakaryocyte-associated tyrosine kinase
DB00619	imatinib	L01XE01	MITF	Predicted	4286	microphthalmia-associated transcription factor
DB00619	imatinib	L01XE01	PDPK1	Unknown	5170	3-phosphoinositide dependent protein kinase-1
DB00619	imatinib	L01XE01	PIK3C2B	Predicted	5287	phosphatidylinositol-4-phosphate 3-kinase, catalytic subunit type 2 beta
DB00619	imatinib	L01XE01	PTEN	Predicted	5728	phosphatase and tensin homolog
DB00619	imatinib	L01XE01	PTPN11	Predicted	5781	protein tyrosine phosphatase, non-receptor type 11
DB00619	imatinib	L01XE01	PTPN6	Predicted	5777	protein tyrosine phosphatase, non-receptor type 6
DB00619	imatinib	L01XE01	PTPRO	Unknown	5800	protein tyrosine phosphatase, receptor type, O
DB00619	imatinib	L01XE01	RPS6KB1	Predicted	6198	ribosomal protein S6 kinase, 70kDa, polypeptide 1
DB00619	imatinib	L01XE01	SH2B2	Predicted	10603	SH2B adaptor protein 2
DB00619	imatinib	L01XE01	SH2B3	Unknown	10019	SH2B adaptor protein 3
DB00619	imatinib	L01XE01	SHC1	Predicted	6464	SHC (Src homology 2 domain containing) transforming protein 1
DB00619	imatinib	L01XE01	SNAI2	Predicted	6591	snail family zinc finger 2
DB00619	imatinib	L01XE01	SOCS1	Predicted	8651	suppressor of cytokine signaling 1
DB00619	imatinib	L01XE01	SPRED1	Predicted	161742	sprouty-related, EVH1 domain containing 1
DB00619	imatinib	L01XE01	SPRED2	Predicted	200734	sprouty-related, EVH1 domain containing 2
DB00619	imatinib	L01XE01	STAP1	Unknown	26228	signal transducing adaptor family member 1
DB00619	imatinib	L01XE01	STAT3	Predicted	6774	signal transducer and activator of transcription 3 (acute-phase response factor)
DB00619	imatinib	L01XE01	STAT5A	Predicted	6776	signal transducer and activator of transcription 5A
DB00619	imatinib	L01XE01	TEC	Unknown	7006	tec protein tyrosine kinase
DB00619	imatinib	L01XE01	VAV1	Unknown	7409	vav 1 guanine nucleotide exchange factor
DB00619	imatinib	L01XE01	AKT1	Unknown	207	v-akt murine thymoma viral oncogene homolog 1
DB00619	imatinib	L01XE01	BCL2	Predicted	596	B-cell CLL/lymphoma 2
DB00619	imatinib	L01XE01	CRKL	Predicted	1399	v-crk sarcoma virus CT10 oncogene homolog (avian)-like
DB00619	imatinib	L01XE01	GRB2	Predicted	2885	growth factor receptor-bound protein 2
DB00619	imatinib	L01XE01	HRAS	Unknown	3265	v-Ha-ras Harvey rat sarcoma viral oncogene homolog
DB00619	imatinib	L01XE01	JAK2	Predicted	3717	Janus kinase 2
DB00619	imatinib	L01XE01	MAP2K1	Predicted	5604	mitogen-activated protein kinase kinase 1
DB00619	imatinib	L01XE01	MAPK3	Predicted	5595	mitogen-activated protein kinase 3
DB00619	imatinib	L01XE01	MAPK8	Unknown	5599	mitogen-activated protein kinase 8
DB00619	imatinib	L01XE01	PIK3CA	Predicted	5290	phosphatidylinositol-4,5-bisphosphate 3-kinase, catalytic subunit alpha
DB00619	imatinib	L01XE01	PIK3R1	Unknown	5295	phosphoinositide-3-kinase, regulatory subunit 1 (alpha)
DB00619	imatinib	L01XE01	RAF1	Predicted	5894	v-raf-1 murine leukemia viral oncogene homolog 1
DB00619	imatinib	L01XE01	SOS1	Predicted	6654	son of sevenless homolog 1 (Drosophila)
DB00619	imatinib	L01XE01	STAT1	Unknown	6772	signal transducer and activator of transcription 1, 91kDa
DB00619	imatinib	L01XE01	NQO2	Predicted	4835	NAD(P)H dehydrogenase, quinone 2
DB00619	imatinib	L01XE01	ABCG2	Predicted	9429	ATP-binding cassette, sub-family G (WHITE), member 2
DB00619	imatinib	L01XE01	SLC22A1	Unknown	6580	solute carrier family 22 (organic cation transporter), member 1
DB01120	gliclazide	A10BB09	VEGFA	Predicted	7422	vascular endothelial growth factor A
DB01120	gliclazide	A10BB09	NT5E	Unknown	4907	5'-nucleotidase, ecto (CD73)
DB00363	clozapine	N05AH02	DRD1	Unknown	1812	dopamine receptor D1
DB00363	clozapine	N05AH02	CHRM3	Unknown	1131	cholinergic receptor, muscarinic 3
DB00363	clozapine	N05AH02	CHRM1	Unknown	1128	cholinergic receptor, muscarinic 1
DB00363	clozapine	N05AH02	HRH4	Unknown	59340	histamine receptor H4
DB00363	clozapine	N05AH02	CHRM5	Unknown	1133	cholinergic receptor, muscarinic 5
DB00363	clozapine	N05AH02	ADRA2A	Unknown	150	adrenoceptor alpha 2A
DB00363	clozapine	N05AH02	HTR1A	Unknown	3350	5-hydroxytryptamine (serotonin) receptor 1A, G protein-coupled
DB00363	clozapine	N05AH02	HTR3A	Predicted	3359	5-hydroxytryptamine (serotonin) receptor 3A, ionotropic
DB00363	clozapine	N05AH02	ADRA2C	Unknown	152	adrenoceptor alpha 2C
DB00363	clozapine	N05AH02	DRD4	Unknown	1815	dopamine receptor D4
DB00363	clozapine	N05AH02	CHRM4	Predicted	1132	cholinergic receptor, muscarinic 4
DB00363	clozapine	N05AH02	HRH1	Predicted	3269	histamine receptor H1
DB00363	clozapine	N05AH02	HTR2A	Unknown	3356	5-hydroxytryptamine (serotonin) receptor 2A, G protein-coupled
DB00363	clozapine	N05AH02	HTR1E	Unknown	3354	5-hydroxytryptamine (serotonin) receptor 1E, G protein-coupled
DB00363	clozapine	N05AH02	ADRA1A	Unknown	148	adrenoceptor alpha 1A
DB00363	clozapine	N05AH02	HTR2C	Unknown	3358	5-hydroxytryptamine (serotonin) receptor 2C, G protein-coupled
DB00363	clozapine	N05AH02	CHRM2	Unknown	1129	cholinergic receptor, muscarinic 2
DB00363	clozapine	N05AH02	ADRA2B	Unknown	151	adrenoceptor alpha 2B
DB00363	clozapine	N05AH02	ADRA1B	Predicted	147	adrenoceptor alpha 1B
DB00363	clozapine	N05AH02	DRD3	Unknown	1814	dopamine receptor D3
DB00363	clozapine	N05AH02	HTR7	Predicted	3363	5-hydroxytryptamine (serotonin) receptor 7, adenylate cyclase-coupled
DB00363	clozapine	N05AH02	HTR1D	Predicted	3352	5-hydroxytryptamine (serotonin) receptor 1D, G protein-coupled
DB00363	clozapine	N05AH02	CALY	Unknown	50632	calcyon neuron-specific vesicular protein
DB00363	clozapine	N05AH02	DRD2	Unknown	1813	dopamine receptor D2
DB00363	clozapine	N05AH02	HTR1B	Unknown	3351	5-hydroxytryptamine (serotonin) receptor 1B, G protein-coupled
DB00363	clozapine	N05AH02	HTR6	Predicted	3362	5-hydroxytryptamine (serotonin) receptor 6, G protein-coupled
DB00363	clozapine	N05AH02	ANKK1	Unknown	255239	ankyrin repeat and kinase domain containing 1
DB00363	clozapine	N05AH02	PRKCB	Unknown	5579	protein kinase C, beta
DB00363	clozapine	N05AH02	DRD5	Unknown	1816	dopamine receptor D5
DB00363	clozapine	N05AH02	HLA-DQB1	Unknown	3119	major histocompatibility complex, class II, DQ beta 1
DB00363	clozapine	N05AH02	FASN	Predicted	2194	fatty acid synthase
DB00363	clozapine	N05AH02	HMGCR	Predicted	3156	3-hydroxy-3-methylglutaryl-CoA reductase
DB00363	clozapine	N05AH02	HMGCS1	Predicted	3157	3-hydroxy-3-methylglutaryl-CoA synthase 1 (soluble)
DB00363	clozapine	N05AH02	SCD	Predicted	6319	stearoyl-CoA desaturase (delta-9-desaturase)
DB00363	clozapine	N05AH02	SREBF1	Predicted	6720	sterol regulatory element binding transcription factor 1
DB00363	clozapine	N05AH02	SREBF2	Predicted	6721	sterol regulatory element binding transcription factor 2
DB00363	clozapine	N05AH02	GNB3	Unknown	2784	guanine nucleotide binding protein (G protein), beta polypeptide 3
DB00363	clozapine	N05AH02	DTNBP1	Predicted	84062	dystrobrevin binding protein 1
DB00363	clozapine	N05AH02	RGS2	Predicted	5997	regulator of G-protein signaling 2, 24kDa
DB00363	clozapine	N05AH02	SLC6A4	Unknown	6532	solute carrier family 6 (neurotransmitter transporter, serotonin), member 4
DB00363	clozapine	N05AH02	APOA5	Unknown	116519	apolipoprotein A-V
DB00363	clozapine	N05AH02	APOC3	Unknown	345	apolipoprotein C-III
DB00363	clozapine	N05AH02	LPL	Predicted	4023	lipoprotein lipase
DB00363	clozapine	N05AH02	ACAT2	Predicted	39	acetyl-CoA acetyltransferase 2
DB00363	clozapine	N05AH02	APOD	Unknown	347	apolipoprotein D
DB00363	clozapine	N05AH02	GIP	Predicted	2695	gastric inhibitory polypeptide
DB00363	clozapine	N05AH02	HLA-DRB4	Unknown	3126	major histocompatibility complex, class II, DR beta 4
DB00363	clozapine	N05AH02	HLA-DRB5	Unknown	3127	major histocompatibility complex, class II, DR beta 5
DB00363	clozapine	N05AH02	MCHR1	Unknown	2847	melanin-concentrating hormone receptor 1
DB00363	clozapine	N05AH02	SLC1A1	Unknown	6505	solute carrier family 1 (neuronal/epithelial high affinity glutamate transporter, system Xag), member 1
DB00363	clozapine	N05AH02	DISC1	Unknown	27185	disrupted in schizophrenia 1
DB01140	cefadroxil	J01DB05	NR1I2	Unknown	8856	nuclear receptor subfamily 1, group I, member 2
DB00521	carteolol	C07AA15,S01ED05	ADRB1	Unknown	153	adrenoceptor beta 1
DB00521	carteolol	C07AA15,S01ED05	ADRB2	Unknown	154	adrenoceptor beta 2, surface
DB00408	loxapine	N05AH01	DRD1	Unknown	1812	dopamine receptor D1
DB00408	loxapine	N05AH01	HTR2A	Unknown	3356	5-hydroxytryptamine (serotonin) receptor 2A, G protein-coupled
DB00408	loxapine	N05AH01	HTR2C	Unknown	3358	5-hydroxytryptamine (serotonin) receptor 2C, G protein-coupled
DB00408	loxapine	N05AH01	DRD2	Unknown	1813	dopamine receptor D2
DB00863	ranitidine	A02BA02,A02BA07	HRH2	Unknown	3274	histamine receptor H2
DB00798	gentamicin	D06AX07,J01GB03,S01AA11,S02AA14,S03AA06	LRP2	Unknown	4036	low density lipoprotein receptor-related protein 2
DB00882	clomifene	G03GB02	ESR1	Unknown	2099	estrogen receptor 1
DB00882	clomifene	G03GB02	HRH1	Predicted	3269	histamine receptor H1
DB00433	prochlorperazine	N05AB04	DRD2	Unknown	1813	dopamine receptor D2
DB00784	mefenamic_acid	M01AG01	PTGS1	Predicted	5742	prostaglandin-endoperoxide synthase 1 (prostaglandin G/H synthase and cyclooxygenase)
DB00784	mefenamic_acid	M01AG01	PTGS2	Experimental_Validation	5743	prostaglandin-endoperoxide synthase 2 (prostaglandin G/H synthase and cyclooxygenase)
DB01043	memantine	N06DX01	HTR3A	Predicted	3359	5-hydroxytryptamine (serotonin) receptor 3A, ionotropic
DB01043	memantine	N06DX01	GRIN2B	Unknown	2904	glutamate receptor, ionotropic, N-methyl D-aspartate 2B
DB01043	memantine	N06DX01	GRIN3A	Unknown	116443	glutamate receptor, ionotropic, N-methyl-D-aspartate 3A
DB01043	memantine	N06DX01	GRIN2A	Unknown	2903	glutamate receptor, ionotropic, N-methyl D-aspartate 2A
DB01043	memantine	N06DX01	CHRFAM7A	Unknown	89832	CHRNA7 (cholinergic receptor, nicotinic, alpha 7, exons 5-10) and FAM7A (family with sequence similarity 7A, exons A-E) fusion
DB01200	bromocriptine	G02CB01,N04BC01	DRD1	Unknown	1812	dopamine receptor D1
DB01200	bromocriptine	G02CB01,N04BC01	DRD5	Unknown	1816	dopamine receptor D5
DB01200	bromocriptine	G02CB01,N04BC01	ADRA2A	Unknown	150	adrenoceptor alpha 2A
DB01200	bromocriptine	G02CB01,N04BC01	HTR1A	Unknown	3350	5-hydroxytryptamine (serotonin) receptor 1A, G protein-coupled
DB01200	bromocriptine	G02CB01,N04BC01	ADRA2C	Unknown	152	adrenoceptor alpha 2C
DB01200	bromocriptine	G02CB01,N04BC01	DRD4	Unknown	1815	dopamine receptor D4
DB01200	bromocriptine	G02CB01,N04BC01	HTR2B	Predicted	3357	5-hydroxytryptamine (serotonin) receptor 2B, G protein-coupled
DB01200	bromocriptine	G02CB01,N04BC01	HTR2A	Unknown	3356	5-hydroxytryptamine (serotonin) receptor 2A, G protein-coupled
DB01200	bromocriptine	G02CB01,N04BC01	ADRA1A	Unknown	148	adrenoceptor alpha 1A
DB01200	bromocriptine	G02CB01,N04BC01	HTR2C	Unknown	3358	5-hydroxytryptamine (serotonin) receptor 2C, G protein-coupled
DB01200	bromocriptine	G02CB01,N04BC01	ADRA2B	Unknown	151	adrenoceptor alpha 2B
DB01200	bromocriptine	G02CB01,N04BC01	ADRA1B	Predicted	147	adrenoceptor alpha 1B
DB01200	bromocriptine	G02CB01,N04BC01	DRD3	Unknown	1814	dopamine receptor D3
DB01200	bromocriptine	G02CB01,N04BC01	HTR7	Predicted	3363	5-hydroxytryptamine (serotonin) receptor 7, adenylate cyclase-coupled
DB01200	bromocriptine	G02CB01,N04BC01	HTR1D	Predicted	3352	5-hydroxytryptamine (serotonin) receptor 1D, G protein-coupled
DB01200	bromocriptine	G02CB01,N04BC01	ADRA1D	Unknown	146	adrenoceptor alpha 1D
DB01200	bromocriptine	G02CB01,N04BC01	DRD2	Unknown	1813	dopamine receptor D2
DB01200	bromocriptine	G02CB01,N04BC01	HTR1B	Unknown	3351	5-hydroxytryptamine (serotonin) receptor 1B, G protein-coupled
DB00443	betamethasone	A07EA04,C05AA05,D07AC01,D07XC01,H02AB01,R01AD06,R03BA04,S01BA06,S01CB04,S02BA07,S03BA03	NR3C1	Predicted	2908	nuclear receptor subfamily 3, group C, member 1 (glucocorticoid receptor)
DB00443	betamethasone	A07EA04,C05AA05,D07AC01,D07XC01,H02AB01,R01AD06,R03BA04,S01BA06,S01CB04,S02BA07,S03BA03	GSTP1	Predicted	2950	glutathione S-transferase pi 1
DB00443	betamethasone	A07EA04,C05AA05,D07AC01,D07XC01,H02AB01,R01AD06,R03BA04,S01BA06,S01CB04,S02BA07,S03BA03	SMARCE1	Predicted	6605	SWI/SNF related, matrix associated, actin dependent regulator of chromatin, subfamily e, member 1
DB00443	betamethasone	A07EA04,C05AA05,D07AC01,D07XC01,H02AB01,R01AD06,R03BA04,S01BA06,S01CB04,S02BA07,S03BA03	ADRB2	Unknown	154	adrenoceptor beta 2, surface
DB00443	betamethasone	A07EA04,C05AA05,D07AC01,D07XC01,H02AB01,R01AD06,R03BA04,S01BA06,S01CB04,S02BA07,S03BA03	AGT	Experimental_Validation	183	angiotensinogen (serpin peptidase inhibitor, clade A, member 8)
DB00443	betamethasone	A07EA04,C05AA05,D07AC01,D07XC01,H02AB01,R01AD06,R03BA04,S01BA06,S01CB04,S02BA07,S03BA03	AKT1	Unknown	207	v-akt murine thymoma viral oncogene homolog 1
DB00443	betamethasone	A07EA04,C05AA05,D07AC01,D07XC01,H02AB01,R01AD06,R03BA04,S01BA06,S01CB04,S02BA07,S03BA03	ANXA1	Predicted	301	annexin A1
DB00443	betamethasone	A07EA04,C05AA05,D07AC01,D07XC01,H02AB01,R01AD06,R03BA04,S01BA06,S01CB04,S02BA07,S03BA03	BDKRB2	Unknown	624	bradykinin receptor B2
DB00443	betamethasone	A07EA04,C05AA05,D07AC01,D07XC01,H02AB01,R01AD06,R03BA04,S01BA06,S01CB04,S02BA07,S03BA03	CAMK2B	Unknown	816	calcium/calmodulin-dependent protein kinase II beta
DB00443	betamethasone	A07EA04,C05AA05,D07AC01,D07XC01,H02AB01,R01AD06,R03BA04,S01BA06,S01CB04,S02BA07,S03BA03	CAV1	Unknown	857	caveolin 1, caveolae protein, 22kDa
DB00443	betamethasone	A07EA04,C05AA05,D07AC01,D07XC01,H02AB01,R01AD06,R03BA04,S01BA06,S01CB04,S02BA07,S03BA03	CORIN	Unknown	10699	corin, serine peptidase
DB00443	betamethasone	A07EA04,C05AA05,D07AC01,D07XC01,H02AB01,R01AD06,R03BA04,S01BA06,S01CB04,S02BA07,S03BA03	GNAS	Predicted	2778	GNAS complex locus
DB00443	betamethasone	A07EA04,C05AA05,D07AC01,D07XC01,H02AB01,R01AD06,R03BA04,S01BA06,S01CB04,S02BA07,S03BA03	GNB1	Predicted	2782	guanine nucleotide binding protein (G protein), beta polypeptide 1
DB00443	betamethasone	A07EA04,C05AA05,D07AC01,D07XC01,H02AB01,R01AD06,R03BA04,S01BA06,S01CB04,S02BA07,S03BA03	GNGT1	Predicted	2792	guanine nucleotide binding protein (G protein), gamma transducing activity polypeptide 1
DB00443	betamethasone	A07EA04,C05AA05,D07AC01,D07XC01,H02AB01,R01AD06,R03BA04,S01BA06,S01CB04,S02BA07,S03BA03	HSP90AA1	Predicted	3320	heat shock protein 90kDa alpha (cytosolic), class A member 1
DB00443	betamethasone	A07EA04,C05AA05,D07AC01,D07XC01,H02AB01,R01AD06,R03BA04,S01BA06,S01CB04,S02BA07,S03BA03	KNG1	Unknown	3827	kininogen 1
DB00443	betamethasone	A07EA04,C05AA05,D07AC01,D07XC01,H02AB01,R01AD06,R03BA04,S01BA06,S01CB04,S02BA07,S03BA03	NOS3	Predicted	4846	nitric oxide synthase 3 (endothelial cell)
DB00443	betamethasone	A07EA04,C05AA05,D07AC01,D07XC01,H02AB01,R01AD06,R03BA04,S01BA06,S01CB04,S02BA07,S03BA03	NPPA	Unknown	4878	natriuretic peptide A
DB00443	betamethasone	A07EA04,C05AA05,D07AC01,D07XC01,H02AB01,R01AD06,R03BA04,S01BA06,S01CB04,S02BA07,S03BA03	PDPK1	Unknown	5170	3-phosphoinositide dependent protein kinase-1
DB00443	betamethasone	A07EA04,C05AA05,D07AC01,D07XC01,H02AB01,R01AD06,R03BA04,S01BA06,S01CB04,S02BA07,S03BA03	PIK3CA	Predicted	5290	phosphatidylinositol-4,5-bisphosphate 3-kinase, catalytic subunit alpha
DB00443	betamethasone	A07EA04,C05AA05,D07AC01,D07XC01,H02AB01,R01AD06,R03BA04,S01BA06,S01CB04,S02BA07,S03BA03	PIK3R1	Unknown	5295	phosphoinositide-3-kinase, regulatory subunit 1 (alpha)
DB00443	betamethasone	A07EA04,C05AA05,D07AC01,D07XC01,H02AB01,R01AD06,R03BA04,S01BA06,S01CB04,S02BA07,S03BA03	RELA	Predicted	5970	v-rel reticuloendotheliosis viral oncogene homolog A (avian)
DB00443	betamethasone	A07EA04,C05AA05,D07AC01,D07XC01,H02AB01,R01AD06,R03BA04,S01BA06,S01CB04,S02BA07,S03BA03	ACTB	Predicted	60	actin, beta
DB00443	betamethasone	A07EA04,C05AA05,D07AC01,D07XC01,H02AB01,R01AD06,R03BA04,S01BA06,S01CB04,S02BA07,S03BA03	ARID1A	Predicted	8289	AT rich interactive domain 1A (SWI-like)
DB00443	betamethasone	A07EA04,C05AA05,D07AC01,D07XC01,H02AB01,R01AD06,R03BA04,S01BA06,S01CB04,S02BA07,S03BA03	GTF2A1	Predicted	2957	general transcription factor IIA, 1, 19/37kDa
DB00443	betamethasone	A07EA04,C05AA05,D07AC01,D07XC01,H02AB01,R01AD06,R03BA04,S01BA06,S01CB04,S02BA07,S03BA03	GTF2B	Predicted	2959	general transcription factor IIB
DB00443	betamethasone	A07EA04,C05AA05,D07AC01,D07XC01,H02AB01,R01AD06,R03BA04,S01BA06,S01CB04,S02BA07,S03BA03	GTF2E1	Predicted	2960	general transcription factor IIE, polypeptide 1, alpha 56kDa
DB00443	betamethasone	A07EA04,C05AA05,D07AC01,D07XC01,H02AB01,R01AD06,R03BA04,S01BA06,S01CB04,S02BA07,S03BA03	GTF2F1	Unknown	2962	general transcription factor IIF, polypeptide 1, 74kDa
DB00443	betamethasone	A07EA04,C05AA05,D07AC01,D07XC01,H02AB01,R01AD06,R03BA04,S01BA06,S01CB04,S02BA07,S03BA03	GTF3A	Unknown	2971	general transcription factor IIIA
DB00443	betamethasone	A07EA04,C05AA05,D07AC01,D07XC01,H02AB01,R01AD06,R03BA04,S01BA06,S01CB04,S02BA07,S03BA03	NF1	Predicted	4763	neurofibromin 1
DB00443	betamethasone	A07EA04,C05AA05,D07AC01,D07XC01,H02AB01,R01AD06,R03BA04,S01BA06,S01CB04,S02BA07,S03BA03	POLR2A	Predicted	5430	polymerase (RNA) II (DNA directed) polypeptide A, 220kDa
DB00443	betamethasone	A07EA04,C05AA05,D07AC01,D07XC01,H02AB01,R01AD06,R03BA04,S01BA06,S01CB04,S02BA07,S03BA03	SMARCA4	Predicted	6597	SWI/SNF related, matrix associated, actin dependent regulator of chromatin, subfamily a, member 4
DB00443	betamethasone	A07EA04,C05AA05,D07AC01,D07XC01,H02AB01,R01AD06,R03BA04,S01BA06,S01CB04,S02BA07,S03BA03	SMARCB1	Unknown	6598	SWI/SNF related, matrix associated, actin dependent regulator of chromatin, subfamily b, member 1
DB00443	betamethasone	A07EA04,C05AA05,D07AC01,D07XC01,H02AB01,R01AD06,R03BA04,S01BA06,S01CB04,S02BA07,S03BA03	SMARCC1	Predicted	6599	SWI/SNF related, matrix associated, actin dependent regulator of chromatin, subfamily c, member 1
DB00443	betamethasone	A07EA04,C05AA05,D07AC01,D07XC01,H02AB01,R01AD06,R03BA04,S01BA06,S01CB04,S02BA07,S03BA03	SMARCC2	Predicted	6601	SWI/SNF related, matrix associated, actin dependent regulator of chromatin, subfamily c, member 2
DB00443	betamethasone	A07EA04,C05AA05,D07AC01,D07XC01,H02AB01,R01AD06,R03BA04,S01BA06,S01CB04,S02BA07,S03BA03	SMARCD1	Predicted	6602	SWI/SNF related, matrix associated, actin dependent regulator of chromatin, subfamily d, member 1
DB00925	phenoxybenzamine	C04AX02	ADRA2A	Unknown	150	adrenoceptor alpha 2A
DB00925	phenoxybenzamine	C04AX02	ADRA2C	Unknown	152	adrenoceptor alpha 2C
DB00925	phenoxybenzamine	C04AX02	CALM1	Predicted	801	calmodulin 1 (phosphorylase kinase, delta)
DB00925	phenoxybenzamine	C04AX02	ADRA1A	Unknown	148	adrenoceptor alpha 1A
DB00925	phenoxybenzamine	C04AX02	ADRA2B	Unknown	151	adrenoceptor alpha 2B
DB00925	phenoxybenzamine	C04AX02	ADRB2	Unknown	154	adrenoceptor beta 2, surface
DB00343	diltiazem	C08DB01	CACNG1	Unknown	786	calcium channel, voltage-dependent, gamma subunit 1
DB00343	diltiazem	C08DB01	NR1I2	Unknown	8856	nuclear receptor subfamily 1, group I, member 2
DB00343	diltiazem	C08DB01	SLCO1B1	Unknown	10599	solute carrier organic anion transporter family, member 1B1
DB01097	leflunomide	L04AA13	ALOX5	Unknown	240	arachidonate 5-lipoxygenase
DB01097	leflunomide	L04AA13	DHODH	Predicted	1723	dihydroorotate dehydrogenase (quinone)
DB01097	leflunomide	L04AA13	PTK2B	Predicted	2185	protein tyrosine kinase 2 beta
DB01097	leflunomide	L04AA13	AHR	Predicted	196	aryl hydrocarbon receptor
DB01097	leflunomide	L04AA13	PKD1L3	Unknown	342372	polycystic kidney disease 1-like 3
DB00250	dapsone	J04BA02,D10AX05	NAT2	Unknown	10	N-acetyltransferase 2 (arylamine N-acetyltransferase)
DB00250	dapsone	J04BA02,D10AX05	G6PD	Predicted	2539	glucose-6-phosphate dehydrogenase
DB00351	megestrol	G03AC05,G03DB02,L02AB01,G03DB04	PGR	Unknown	5241	progesterone receptor
DB00351	megestrol	G03AC05,G03DB02,L02AB01,G03DB04	NR3C1	Predicted	2908	nuclear receptor subfamily 3, group C, member 1 (glucocorticoid receptor)
DB01083	orlistat	A08AB01	PNLIP	Unknown	5406	pancreatic lipase
DB01083	orlistat	A08AB01	FASN	Predicted	2194	fatty acid synthase
DB01083	orlistat	A08AB01	LIPF	Unknown	8513	lipase, gastric
DB00257	clotrimazole	A01AB18,D01AC01,G01AF02	KCNN4	Predicted	3783	potassium intermediate/small conductance calcium-activated channel, subfamily N, member 4
DB00257	clotrimazole	A01AB18,D01AC01,G01AF02	SLCO1B1	Unknown	10599	solute carrier organic anion transporter family, member 1B1
DB00257	clotrimazole	A01AB18,D01AC01,G01AF02	NR1I2	Unknown	8856	nuclear receptor subfamily 1, group I, member 2
DB01186	pergolide	N04BC02	DRD1	Unknown	1812	dopamine receptor D1
DB01186	pergolide	N04BC02	DRD5	Unknown	1816	dopamine receptor D5
DB01186	pergolide	N04BC02	ADRA2A	Unknown	150	adrenoceptor alpha 2A
DB01186	pergolide	N04BC02	HTR1A	Unknown	3350	5-hydroxytryptamine (serotonin) receptor 1A, G protein-coupled
DB01186	pergolide	N04BC02	ADRA2C	Unknown	152	adrenoceptor alpha 2C
DB01186	pergolide	N04BC02	DRD4	Unknown	1815	dopamine receptor D4
DB01186	pergolide	N04BC02	HTR2B	Predicted	3357	5-hydroxytryptamine (serotonin) receptor 2B, G protein-coupled
DB01186	pergolide	N04BC02	HTR2A	Unknown	3356	5-hydroxytryptamine (serotonin) receptor 2A, G protein-coupled
DB01186	pergolide	N04BC02	ADRA1A	Unknown	148	adrenoceptor alpha 1A
DB01186	pergolide	N04BC02	HTR2C	Unknown	3358	5-hydroxytryptamine (serotonin) receptor 2C, G protein-coupled
DB01186	pergolide	N04BC02	ADRA2B	Unknown	151	adrenoceptor alpha 2B
DB01186	pergolide	N04BC02	ADRA1B	Predicted	147	adrenoceptor alpha 1B
DB01186	pergolide	N04BC02	DRD3	Unknown	1814	dopamine receptor D3
DB01186	pergolide	N04BC02	HTR1D	Predicted	3352	5-hydroxytryptamine (serotonin) receptor 1D, G protein-coupled
DB01186	pergolide	N04BC02	ADRA1D	Unknown	146	adrenoceptor alpha 1D
DB01186	pergolide	N04BC02	DRD2	Unknown	1813	dopamine receptor D2
DB01186	pergolide	N04BC02	HTR1B	Unknown	3351	5-hydroxytryptamine (serotonin) receptor 1B, G protein-coupled
DB00920	ketotifen	R06AX17,S01GX08	HRH1	Predicted	3269	histamine receptor H1
DB00920	ketotifen	R06AX17,S01GX08	PDE4B	Predicted	5142	phosphodiesterase 4B, cAMP-specific
DB00920	ketotifen	R06AX17,S01GX08	PDE7B	Predicted	27115	phosphodiesterase 7B
DB00920	ketotifen	R06AX17,S01GX08	PDE7A	Predicted	5150	phosphodiesterase 7A
DB00920	ketotifen	R06AX17,S01GX08	PDE4A	Predicted	5141	phosphodiesterase 4A, cAMP-specific
DB00920	ketotifen	R06AX17,S01GX08	PDE4D	Predicted	5144	phosphodiesterase 4D, cAMP-specific
DB00920	ketotifen	R06AX17,S01GX08	PDE4C	Predicted	5143	phosphodiesterase 4C, cAMP-specific
DB00920	ketotifen	R06AX17,S01GX08	PGD	Predicted	5226	phosphogluconate dehydrogenase
DB00920	ketotifen	R06AX17,S01GX08	PDE8A	Predicted	5151	phosphodiesterase 8A
DB00920	ketotifen	R06AX17,S01GX08	PDE8B	Unknown	8622	phosphodiesterase 8B
DB00679	thioridazine	N05AC02	DRD1	Unknown	1812	dopamine receptor D1
DB00679	thioridazine	N05AC02	KCNH2	Predicted	3757	potassium voltage-gated channel, subfamily H (eag-related), member 2
DB00679	thioridazine	N05AC02	HTR2A	Unknown	3356	5-hydroxytryptamine (serotonin) receptor 2A, G protein-coupled
DB00679	thioridazine	N05AC02	ADRA1A	Unknown	148	adrenoceptor alpha 1A
DB00679	thioridazine	N05AC02	ADRA1B	Predicted	147	adrenoceptor alpha 1B
DB00679	thioridazine	N05AC02	DRD2	Unknown	1813	dopamine receptor D2
DB00679	thioridazine	N05AC02	KCNQ1	Unknown	3784	potassium voltage-gated channel, KQT-like subfamily, member 1
DB00679	thioridazine	N05AC02	SCN4B	Predicted	6330	sodium channel, voltage-gated, type IV, beta subunit
DB00679	thioridazine	N05AC02	SCN5A	Unknown	6331	sodium channel, voltage-gated, type V, alpha subunit
DB00679	thioridazine	N05AC02	SNTA1	Unknown	6640	syntrophin, alpha 1
DB00679	thioridazine	N05AC02	CACNA1C	Unknown	775	calcium channel, voltage-dependent, L type, alpha 1C subunit
DB00679	thioridazine	N05AC02	CAV3	Unknown	859	caveolin 3
DB00679	thioridazine	N05AC02	KCNE1	Unknown	3753	potassium voltage-gated channel, Isk-related family, member 1
DB00679	thioridazine	N05AC02	KCNE2	Predicted	9992	potassium voltage-gated channel, Isk-related family, member 2
DB00679	thioridazine	N05AC02	KCNJ2	Unknown	3759	potassium inwardly-rectifying channel, subfamily J, member 2
DB00679	thioridazine	N05AC02	KCNJ5	Unknown	3762	potassium inwardly-rectifying channel, subfamily J, member 5
DB00679	thioridazine	N05AC02	AKAP9	Predicted	10142	A kinase (PRKA) anchor protein (yotiao) 9
DB00679	thioridazine	N05AC02	ANK2	Unknown	287	ankyrin 2, neuronal
DB01392	yohimbine	G04BE04	ADRA2A	Unknown	150	adrenoceptor alpha 2A
DB01392	yohimbine	G04BE04	HTR1A	Unknown	3350	5-hydroxytryptamine (serotonin) receptor 1A, G protein-coupled
DB01392	yohimbine	G04BE04	ADRA2C	Unknown	152	adrenoceptor alpha 2C
DB01392	yohimbine	G04BE04	HTR2A	Unknown	3356	5-hydroxytryptamine (serotonin) receptor 2A, G protein-coupled
DB01392	yohimbine	G04BE04	HTR2C	Unknown	3358	5-hydroxytryptamine (serotonin) receptor 2C, G protein-coupled
DB01392	yohimbine	G04BE04	ADRA2B	Unknown	151	adrenoceptor alpha 2B
DB01392	yohimbine	G04BE04	DRD3	Unknown	1814	dopamine receptor D3
DB01392	yohimbine	G04BE04	HTR1D	Predicted	3352	5-hydroxytryptamine (serotonin) receptor 1D, G protein-coupled
DB01392	yohimbine	G04BE04	DRD2	Unknown	1813	dopamine receptor D2
DB01392	yohimbine	G04BE04	HTR1B	Unknown	3351	5-hydroxytryptamine (serotonin) receptor 1B, G protein-coupled
DB01392	yohimbine	G04BE04	GNB3	Unknown	2784	guanine nucleotide binding protein (G protein), beta polypeptide 3
DB01203	nadolol	C07AA12	ADRB1	Unknown	153	adrenoceptor beta 1
DB01203	nadolol	C07AA12	ADRB2	Unknown	154	adrenoceptor beta 2, surface
DB00773	etoposide	L01CB01	TOP2A	Predicted	7153	topoisomerase (DNA) II alpha 170kDa
DB00773	etoposide	L01CB01	ABCG2	Predicted	9429	ATP-binding cassette, sub-family G (WHITE), member 2
DB00773	etoposide	L01CB01	DCK	Predicted	1633	deoxycytidine kinase
DB00773	etoposide	L01CB01	FLT3	Unknown	2322	fms-related tyrosine kinase 3
DB00773	etoposide	L01CB01	NPM1	Predicted	4869	nucleophosmin (nucleolar phosphoprotein B23, numatrin)
DB00773	etoposide	L01CB01	HIF1A	Predicted	3091	hypoxia inducible factor 1, alpha subunit (basic helix-loop-helix transcription factor)
DB00773	etoposide	L01CB01	ELMO1	Unknown	9844	engulfment and cell motility 1
DB00773	etoposide	L01CB01	BCL2	Predicted	596	B-cell CLL/lymphoma 2
DB00773	etoposide	L01CB01	ERBB2	Predicted	2064	v-erb-b2 erythroblastic leukemia viral oncogene homolog 2, neuro/glioblastoma derived oncogene homolog (avian)
DB00773	etoposide	L01CB01	ERCC4	Predicted	2072	excision repair cross-complementing rodent repair deficiency, complementation group 4
DB00773	etoposide	L01CB01	TP53	Predicted	7157	tumor protein p53
DB00773	etoposide	L01CB01	WDR7	Predicted	23335	WD repeat domain 7
DB00773	etoposide	L01CB01	GSTA1	Unknown	2938	glutathione S-transferase alpha 1
DB00773	etoposide	L01CB01	POR	Predicted	5447	P450 (cytochrome) oxidoreductase
DB00773	etoposide	L01CB01	NR1I2	Unknown	8856	nuclear receptor subfamily 1, group I, member 2
DB00773	etoposide	L01CB01	TOP2B	Predicted	7155	topoisomerase (DNA) II beta 180kDa
DB00773	etoposide	L01CB01	MPO	Unknown	4353	myeloperoxidase
DB00773	etoposide	L01CB01	NQO1	Predicted	1728	NAD(P)H dehydrogenase, quinone 1
DB00773	etoposide	L01CB01	CSF3R	Predicted	1441	colony stimulating factor 3 receptor (granulocyte)
DB00773	etoposide	L01CB01	GSTM1	Unknown	2944	glutathione S-transferase mu 1
DB00773	etoposide	L01CB01	GSTP1	Predicted	2950	glutathione S-transferase pi 1
DB00773	etoposide	L01CB01	GSTT1	Predicted	2952	glutathione S-transferase theta 1
DB00773	etoposide	L01CB01	MTHFR	Predicted	4524	methylenetetrahydrofolate reductase (NAD(P)H)
DB00773	etoposide	L01CB01	NR3C1	Predicted	2908	nuclear receptor subfamily 3, group C, member 1 (glucocorticoid receptor)
DB00773	etoposide	L01CB01	SLC19A1	Unknown	6573	solute carrier family 19 (folate transporter), member 1
DB00773	etoposide	L01CB01	TPMT	Predicted	7172	thiopurine S-methyltransferase
DB00773	etoposide	L01CB01	TYMS	Predicted	7298	thymidylate synthetase
DB00773	etoposide	L01CB01	VDR	Predicted	7421	vitamin D (1,25- dihydroxyvitamin D3) receptor
DB00264	metoprolol	C07AB02,C07AB52	ADRB1	Unknown	153	adrenoceptor beta 1
DB00264	metoprolol	C07AB02,C07AB52	ADRB2	Unknown	154	adrenoceptor beta 2, surface
DB00264	metoprolol	C07AB02,C07AB52	GRK5	Unknown	2869	G protein-coupled receptor kinase 5
DB00264	metoprolol	C07AB02,C07AB52	LDLR	Predicted	3949	low density lipoprotein receptor
DB00264	metoprolol	C07AB02,C07AB52	CETP	Unknown	1071	cholesteryl ester transfer protein, plasma
DB00264	metoprolol	C07AB02,C07AB52	PCSK9	Predicted	255738	proprotein convertase subtilisin/kexin type 9
DB00264	metoprolol	C07AB02,C07AB52	HMGCR	Predicted	3156	3-hydroxy-3-methylglutaryl-CoA reductase
DB00264	metoprolol	C07AB02,C07AB52	LPL	Predicted	4023	lipoprotein lipase
DB00264	metoprolol	C07AB02,C07AB52	APOB	Predicted	338	apolipoprotein B
DB00264	metoprolol	C07AB02,C07AB52	APOE	Predicted	348	apolipoprotein E
DB00264	metoprolol	C07AB02,C07AB52	LIPC	Predicted	3990	lipase, hepatic
DB00342	terfenadine	R06AX12	CHRM3	Unknown	1131	cholinergic receptor, muscarinic 3
DB00342	terfenadine	R06AX12	KCNH2	Predicted	3757	potassium voltage-gated channel, subfamily H (eag-related), member 2
DB00342	terfenadine	R06AX12	HRH1	Predicted	3269	histamine receptor H1
DB00342	terfenadine	R06AX12	SLCO1B1	Unknown	10599	solute carrier organic anion transporter family, member 1B1
DB00342	terfenadine	R06AX12	KCNQ1	Unknown	3784	potassium voltage-gated channel, KQT-like subfamily, member 1
DB00342	terfenadine	R06AX12	SCN4B	Predicted	6330	sodium channel, voltage-gated, type IV, beta subunit
DB00342	terfenadine	R06AX12	SNTA1	Unknown	6640	syntrophin, alpha 1
DB00342	terfenadine	R06AX12	CACNA1C	Unknown	775	calcium channel, voltage-dependent, L type, alpha 1C subunit
DB00342	terfenadine	R06AX12	CAV3	Unknown	859	caveolin 3
DB00342	terfenadine	R06AX12	KCNE1	Unknown	3753	potassium voltage-gated channel, Isk-related family, member 1
DB00342	terfenadine	R06AX12	KCNE2	Predicted	9992	potassium voltage-gated channel, Isk-related family, member 2
DB00342	terfenadine	R06AX12	KCNJ2	Unknown	3759	potassium inwardly-rectifying channel, subfamily J, member 2
DB00342	terfenadine	R06AX12	KCNJ5	Unknown	3762	potassium inwardly-rectifying channel, subfamily J, member 5
DB00342	terfenadine	R06AX12	AKAP9	Predicted	10142	A kinase (PRKA) anchor protein (yotiao) 9
DB00342	terfenadine	R06AX12	ANK2	Unknown	287	ankyrin 2, neuronal
DB00342	terfenadine	R06AX12	SCN5A	Unknown	6331	sodium channel, voltage-gated, type V, alpha subunit
DB00831	trifluoperazine	N05AB06	CALM1	Predicted	801	calmodulin 1 (phosphorylase kinase, delta)
DB00831	trifluoperazine	N05AB06	ADRA1A	Unknown	148	adrenoceptor alpha 1A
DB00831	trifluoperazine	N05AB06	CALY	Unknown	50632	calcyon neuron-specific vesicular protein
DB00831	trifluoperazine	N05AB06	DRD2	Unknown	1813	dopamine receptor D2
DB00831	trifluoperazine	N05AB06	TNNC1	Unknown	7134	troponin C type 1 (slow)
DB00831	trifluoperazine	N05AB06	S100A4	Predicted	6275	S100 calcium binding protein A4
DB00197	troglitazone	A10BG01	PPARG	Predicted	5468	peroxisome proliferator-activated receptor gamma
DB00197	troglitazone	A10BG01	SERPINE1	Predicted	5054	serpin peptidase inhibitor, clade E (nexin, plasminogen activator inhibitor type 1), member 1
DB00197	troglitazone	A10BG01	ACSL4	Predicted	2182	acyl-CoA synthetase long-chain family member 4
DB00197	troglitazone	A10BG01	SLC29A1	Predicted	2030	solute carrier family 29 (nucleoside transporters), member 1
DB00197	troglitazone	A10BG01	ESRRG	Unknown	2104	estrogen-related receptor gamma
DB00197	troglitazone	A10BG01	ESRRA	Predicted	2101	estrogen-related receptor alpha
DB00197	troglitazone	A10BG01	SLCO1B1	Unknown	10599	solute carrier organic anion transporter family, member 1B1
DB00197	troglitazone	A10BG01	ADIPOQ	Unknown	9370	adiponectin, C1Q and collagen domain containing
DB00197	troglitazone	A10BG01	HSD11B1	Unknown	3290	hydroxysteroid (11-beta) dehydrogenase 1
DB00197	troglitazone	A10BG01	LPL	Predicted	4023	lipoprotein lipase
DB00197	troglitazone	A10BG01	NR3C1	Predicted	2908	nuclear receptor subfamily 3, group C, member 1 (glucocorticoid receptor)
DB00197	troglitazone	A10BG01	RETN	Unknown	56729	resistin
DB00197	troglitazone	A10BG01	RXRA	Predicted	6256	retinoid X receptor, alpha
DB00197	troglitazone	A10BG01	TNF	Unknown	7124	tumor necrosis factor
DB00197	troglitazone	A10BG01	CDKN2A	Predicted	1029	cyclin-dependent kinase inhibitor 2A
DB00197	troglitazone	A10BG01	CDKN2B	Predicted	1030	cyclin-dependent kinase inhibitor 2B (p15, inhibits CDK4)
DB00197	troglitazone	A10BG01	HHEX	Unknown	3087	hematopoietically expressed homeobox
DB00197	troglitazone	A10BG01	NR1I2	Unknown	8856	nuclear receptor subfamily 1, group I, member 2
DB00197	troglitazone	A10BG01	GSTM1	Unknown	2944	glutathione S-transferase mu 1
DB00197	troglitazone	A10BG01	GSTT1	Predicted	2952	glutathione S-transferase theta 1
DB00951	isoniazid	J04AC01	INHA	Unknown	3623	inhibin, alpha
DB00951	isoniazid	J04AC01	CES1	Predicted	1066	carboxylesterase 1
DB00951	isoniazid	J04AC01	CES2	Predicted	8824	carboxylesterase 2
DB00951	isoniazid	J04AC01	NAT1	Predicted	9	N-acetyltransferase 1 (arylamine N-acetyltransferase)
DB00951	isoniazid	J04AC01	NAT2	Unknown	10	N-acetyltransferase 2 (arylamine N-acetyltransferase)
DB00951	isoniazid	J04AC01	GSTM1	Unknown	2944	glutathione S-transferase mu 1
DB00951	isoniazid	J04AC01	GSTT1	Predicted	2952	glutathione S-transferase theta 1
DB00158	folic_acid	B03BB01	FOLR2	Unknown	2350	folate receptor 2 (fetal)
DB00158	folic_acid	B03BB01	FOLR3	Unknown	2352	folate receptor 3 (gamma)
DB00158	folic_acid	B03BB01	MSH3	Predicted	4437	mutS homolog 3 (E. coli)
DB00158	folic_acid	B03BB01	AMPD1	Unknown	270	adenosine monophosphate deaminase 1
DB00158	folic_acid	B03BB01	ATIC	Predicted	471	5-aminoimidazole-4-carboxamide ribonucleotide formyltransferase/IMP cyclohydrolase
DB00158	folic_acid	B03BB01	FOLH1	Unknown	2346	folate hydrolase (prostate-specific membrane antigen) 1
DB00158	folic_acid	B03BB01	CBS	Unknown	875	cystathionine-beta-synthase
DB00158	folic_acid	B03BB01	DHFR	Predicted	1719	dihydrofolate reductase
DB00158	folic_acid	B03BB01	CLCN6	Predicted	1185	chloride channel, voltage-sensitive 6
DB00158	folic_acid	B03BB01	MTHFS	Predicted	10588	5,10-methenyltetrahydrofolate synthetase (5-formyltetrahydrofolate cyclo-ligase)
DB00158	folic_acid	B03BB01	MTHFD1	Predicted	4522	methylenetetrahydrofolate dehydrogenase (NADP+ dependent) 1, methenyltetrahydrofolate cyclohydrolase, formyltetrahydrofolate synthetase
DB00158	folic_acid	B03BB01	SLC19A1	Unknown	6573	solute carrier family 19 (folate transporter), member 1
DB00158	folic_acid	B03BB01	MTR	Predicted	4548	5-methyltetrahydrofolate-homocysteine methyltransferase
DB00158	folic_acid	B03BB01	TYMS	Predicted	7298	thymidylate synthetase
DB00158	folic_acid	B03BB01	COMT	Predicted	1312	catechol-O-methyltransferase
DB00158	folic_acid	B03BB01	SHMT1	Predicted	6470	serine hydroxymethyltransferase 1 (soluble)
DB00158	folic_acid	B03BB01	TCN1	Unknown	6947	transcobalamin I (vitamin B12 binding protein, R binder family)
DB00158	folic_acid	B03BB01	ABCG2	Predicted	9429	ATP-binding cassette, sub-family G (WHITE), member 2
DB00158	folic_acid	B03BB01	MTRR	Predicted	4552	5-methyltetrahydrofolate-homocysteine methyltransferase reductase
DB00158	folic_acid	B03BB01	MTHFR	Predicted	4524	methylenetetrahydrofolate reductase (NAD(P)H)
DB00158	folic_acid	B03BB01	HLA-G	Unknown	3135	major histocompatibility complex, class I, G
DB00158	folic_acid	B03BB01	IMPDH2	Predicted	3615	IMP (inosine 5'-monophosphate) dehydrogenase 2
DB00158	folic_acid	B03BB01	ITPA	Unknown	3704	inosine triphosphatase (nucleoside triphosphate pyrophosphatase)
DB00158	folic_acid	B03BB01	TGFB1	Predicted	7040	transforming growth factor, beta 1
DB00158	folic_acid	B03BB01	TLR4	Predicted	7099	toll-like receptor 4
DB00158	folic_acid	B03BB01	BHMT	Unknown	635	betaine--homocysteine S-methyltransferase
DB00158	folic_acid	B03BB01	BHMT2	Unknown	23743	betaine--homocysteine S-methyltransferase 2
DB00158	folic_acid	B03BB01	FOLR1	Predicted	2348	folate receptor 1 (adult)
DB00158	folic_acid	B03BB01	MTHFD2	Predicted	10797	methylenetetrahydrofolate dehydrogenase (NADP+ dependent) 2, methenyltetrahydrofolate cyclohydrolase
DB00158	folic_acid	B03BB01	NOS3	Predicted	4846	nitric oxide synthase 3 (endothelial cell)
DB00158	folic_acid	B03BB01	SLC46A1	Unknown	113235	solute carrier family 46 (folate transporter), member 1
DB00158	folic_acid	B03BB01	NNMT	Predicted	4837	nicotinamide N-methyltransferase
DB00783	estradiol	G03CA01,G03CA03,L02AA02,L02AA03	ESR1	Unknown	2099	estrogen receptor 1
DB00783	estradiol	G03CA01,G03CA03,L02AA02,L02AA03	ESR2	Predicted	2100	estrogen receptor 2 (ER beta)
DB00783	estradiol	G03CA01,G03CA03,L02AA02,L02AA03	NR1I2	Unknown	8856	nuclear receptor subfamily 1, group I, member 2
DB00783	estradiol	G03CA01,G03CA03,L02AA02,L02AA03	ADORA1	Predicted	134	adenosine A1 receptor
DB00783	estradiol	G03CA01,G03CA03,L02AA02,L02AA03	NFE2L2	Predicted	4780	nuclear factor (erythroid-derived 2)-like 2
DB00783	estradiol	G03CA01,G03CA03,L02AA02,L02AA03	CARM1	Unknown	10498	coactivator-associated arginine methyltransferase 1
DB00783	estradiol	G03CA01,G03CA03,L02AA02,L02AA03	GRIP1	Unknown	23426	glutamate receptor interacting protein 1
DB00783	estradiol	G03CA01,G03CA03,L02AA02,L02AA03	GTF2A1	Predicted	2957	general transcription factor IIA, 1, 19/37kDa
DB00783	estradiol	G03CA01,G03CA03,L02AA02,L02AA03	GTF2E1	Predicted	2960	general transcription factor IIE, polypeptide 1, alpha 56kDa
DB00783	estradiol	G03CA01,G03CA03,L02AA02,L02AA03	GTF2F1	Unknown	2962	general transcription factor IIF, polypeptide 1, 74kDa
DB00783	estradiol	G03CA01,G03CA03,L02AA02,L02AA03	GTF3A	Unknown	2971	general transcription factor IIIA
DB00783	estradiol	G03CA01,G03CA03,L02AA02,L02AA03	MEF2C	Predicted	4208	myocyte enhancer factor 2C
DB00783	estradiol	G03CA01,G03CA03,L02AA02,L02AA03	NR3C1	Predicted	2908	nuclear receptor subfamily 3, group C, member 1 (glucocorticoid receptor)
DB00783	estradiol	G03CA01,G03CA03,L02AA02,L02AA03	POLR2A	Predicted	5430	polymerase (RNA) II (DNA directed) polypeptide A, 220kDa
DB00783	estradiol	G03CA01,G03CA03,L02AA02,L02AA03	CCNB1	Predicted	891	cyclin B1
DB00783	estradiol	G03CA01,G03CA03,L02AA02,L02AA03	SFN	Predicted	2810	stratifin
DB00783	estradiol	G03CA01,G03CA03,L02AA02,L02AA03	SMURF1	Predicted	57154	SMAD specific E3 ubiquitin protein ligase 1
DB00783	estradiol	G03CA01,G03CA03,L02AA02,L02AA03	TRIM25	Experimental_Validation	7706	tripartite motif containing 25
DB00783	estradiol	G03CA01,G03CA03,L02AA02,L02AA03	PELP1	Predicted	27043	proline, glutamate and leucine rich protein 1
DB00783	estradiol	G03CA01,G03CA03,L02AA02,L02AA03	SRC	Unknown	6714	v-src sarcoma (Schmidt-Ruppin A-2) viral oncogene homolog (avian)
DB00783	estradiol	G03CA01,G03CA03,L02AA02,L02AA03	APLNR	Unknown	187	apelin receptor
DB00783	estradiol	G03CA01,G03CA03,L02AA02,L02AA03	C5	Unknown	727	complement component 5
DB00783	estradiol	G03CA01,G03CA03,L02AA02,L02AA03	C5AR1	Predicted	728	complement component 5a receptor 1
DB00783	estradiol	G03CA01,G03CA03,L02AA02,L02AA03	CCK	Unknown	885	cholecystokinin
DB00783	estradiol	G03CA01,G03CA03,L02AA02,L02AA03	DARC	Unknown	2532	Duffy blood group, chemokine receptor
DB00783	estradiol	G03CA01,G03CA03,L02AA02,L02AA03	F2	Unknown	2147	coagulation factor II (thrombin)
DB00783	estradiol	G03CA01,G03CA03,L02AA02,L02AA03	GAL	Unknown	51083	galanin/GMAP prepropeptide
DB00783	estradiol	G03CA01,G03CA03,L02AA02,L02AA03	GPER	Predicted	2852	G protein-coupled estrogen receptor 1
DB00783	estradiol	G03CA01,G03CA03,L02AA02,L02AA03	KISS1	Unknown	3814	KiSS-1 metastasis-suppressor
DB00783	estradiol	G03CA01,G03CA03,L02AA02,L02AA03	KISS1R	Predicted	84634	KISS1 receptor
DB00783	estradiol	G03CA01,G03CA03,L02AA02,L02AA03	KNG1	Unknown	3827	kininogen 1
DB00783	estradiol	G03CA01,G03CA03,L02AA02,L02AA03	MC2R	Unknown	4158	melanocortin 2 receptor (adrenocorticotropic hormone)
DB00783	estradiol	G03CA01,G03CA03,L02AA02,L02AA03	NTS	Predicted	4922	neurotensin
DB00783	estradiol	G03CA01,G03CA03,L02AA02,L02AA03	OPRL1	Predicted	4987	opiate receptor-like 1
DB00783	estradiol	G03CA01,G03CA03,L02AA02,L02AA03	PNOC	Unknown	5368	prepronociceptin
DB00783	estradiol	G03CA01,G03CA03,L02AA02,L02AA03	POMC	Unknown	5443	proopiomelanocortin
DB00783	estradiol	G03CA01,G03CA03,L02AA02,L02AA03	PRLH	Unknown	51052	prolactin releasing hormone
DB00783	estradiol	G03CA01,G03CA03,L02AA02,L02AA03	PRLHR	Unknown	2834	prolactin releasing hormone receptor
DB00783	estradiol	G03CA01,G03CA03,L02AA02,L02AA03	SST	Unknown	6750	somatostatin
DB00783	estradiol	G03CA01,G03CA03,L02AA02,L02AA03	AGT	Experimental_Validation	183	angiotensinogen (serpin peptidase inhibitor, clade A, member 8)
DB00783	estradiol	G03CA01,G03CA03,L02AA02,L02AA03	APLN	Unknown	8862	apelin
DB00783	estradiol	G03CA01,G03CA03,L02AA02,L02AA03	ALDOA	Predicted	226	aldolase A, fructose-bisphosphate
DB00783	estradiol	G03CA01,G03CA03,L02AA02,L02AA03	CDH1	Predicted	999	cadherin 1, type 1, E-cadherin (epithelial)
DB00783	estradiol	G03CA01,G03CA03,L02AA02,L02AA03	CTSD	Unknown	1509	cathepsin D
DB00783	estradiol	G03CA01,G03CA03,L02AA02,L02AA03	GAPDH	Predicted	2597	glyceraldehyde-3-phosphate dehydrogenase
DB00783	estradiol	G03CA01,G03CA03,L02AA02,L02AA03	GREB1	Unknown	9687	growth regulation by estrogen in breast cancer 1
DB00783	estradiol	G03CA01,G03CA03,L02AA02,L02AA03	HSPB1	Predicted	3315	heat shock 27kDa protein 1
DB00783	estradiol	G03CA01,G03CA03,L02AA02,L02AA03	MBD3	Unknown	53615	methyl-CpG binding domain protein 3
DB00783	estradiol	G03CA01,G03CA03,L02AA02,L02AA03	MTA3	Predicted	57504	metastasis associated 1 family, member 3
DB00783	estradiol	G03CA01,G03CA03,L02AA02,L02AA03	PDZK1	Predicted	5174	PDZ domain containing 1
DB00783	estradiol	G03CA01,G03CA03,L02AA02,L02AA03	SNAI1	Predicted	6615	snail family zinc finger 1
DB00783	estradiol	G03CA01,G03CA03,L02AA02,L02AA03	TUBA8	Unknown	51807	tubulin, alpha 8
DB00783	estradiol	G03CA01,G03CA03,L02AA02,L02AA03	MAX	Unknown	4149	MYC associated factor X
DB00783	estradiol	G03CA01,G03CA03,L02AA02,L02AA03	MXD1	Predicted	4084	MAX dimerization protein 1
DB00783	estradiol	G03CA01,G03CA03,L02AA02,L02AA03	MYC	Experimental_Validation	4609	v-myc myelocytomatosis viral oncogene homolog (avian)
DB00783	estradiol	G03CA01,G03CA03,L02AA02,L02AA03	MZF1	Predicted	7593	myeloid zinc finger 1
DB00783	estradiol	G03CA01,G03CA03,L02AA02,L02AA03	SP1	Predicted	6667	Sp1 transcription factor
DB00783	estradiol	G03CA01,G03CA03,L02AA02,L02AA03	TERT	Unknown	7015	telomerase reverse transcriptase
DB00783	estradiol	G03CA01,G03CA03,L02AA02,L02AA03	WT1	Predicted	7490	Wilms tumor 1
DB00783	estradiol	G03CA01,G03CA03,L02AA02,L02AA03	CREBBP	Predicted	1387	CREB binding protein
DB00783	estradiol	G03CA01,G03CA03,L02AA02,L02AA03	EP300	Predicted	2033	E1A binding protein p300
DB00783	estradiol	G03CA01,G03CA03,L02AA02,L02AA03	TP53	Predicted	7157	tumor protein p53
DB00783	estradiol	G03CA01,G03CA03,L02AA02,L02AA03	HDAC1	Predicted	3065	histone deacetylase 1
DB00783	estradiol	G03CA01,G03CA03,L02AA02,L02AA03	SULT1E1	Unknown	6783	sulfotransferase family 1E, estrogen-preferring, member 1
DB00783	estradiol	G03CA01,G03CA03,L02AA02,L02AA03	SULT1A1	Predicted	6817	sulfotransferase family, cytosolic, 1A, phenol-preferring, member 1
DB00783	estradiol	G03CA01,G03CA03,L02AA02,L02AA03	PAPSS1	Predicted	9061	3'-phosphoadenosine 5'-phosphosulfate synthase 1
DB00783	estradiol	G03CA01,G03CA03,L02AA02,L02AA03	SLCO1B1	Unknown	10599	solute carrier organic anion transporter family, member 1B1
DB00783	estradiol	G03CA01,G03CA03,L02AA02,L02AA03	JAG1	Unknown	182	jagged 1
DB00783	estradiol	G03CA01,G03CA03,L02AA02,L02AA03	KRT13	Unknown	3860	keratin 13
DB00783	estradiol	G03CA01,G03CA03,L02AA02,L02AA03	OGG1	Predicted	4968	8-oxoguanine DNA glycosylase
DB00783	estradiol	G03CA01,G03CA03,L02AA02,L02AA03	SLC7A11	Predicted	23657	solute carrier family 7 (anionic amino acid transporter light chain, xc- system), member 11
DB00783	estradiol	G03CA01,G03CA03,L02AA02,L02AA03	SPINK4	Predicted	27290	serine peptidase inhibitor, Kazal type 4
DB00783	estradiol	G03CA01,G03CA03,L02AA02,L02AA03	XRCC4	Unknown	7518	X-ray repair complementing defective repair in Chinese hamster cells 4
DB00783	estradiol	G03CA01,G03CA03,L02AA02,L02AA03	SULT1A2	Unknown	6799	sulfotransferase family, cytosolic, 1A, phenol-preferring, member 2
DB00783	estradiol	G03CA01,G03CA03,L02AA02,L02AA03	SULT1A3	Unknown	6818	sulfotransferase family, cytosolic, 1A, phenol-preferring, member 3
DB00783	estradiol	G03CA01,G03CA03,L02AA02,L02AA03	G6PD	Predicted	2539	glucose-6-phosphate dehydrogenase
DB00783	estradiol	G03CA01,G03CA03,L02AA02,L02AA03	GPX1	Predicted	2876	glutathione peroxidase 1
DB00783	estradiol	G03CA01,G03CA03,L02AA02,L02AA03	SOD1	Predicted	6647	superoxide dismutase 1, soluble
DB00783	estradiol	G03CA01,G03CA03,L02AA02,L02AA03	SOD2	Predicted	6648	superoxide dismutase 2, mitochondrial
DB00783	estradiol	G03CA01,G03CA03,L02AA02,L02AA03	SULT1A4	Unknown	445329	sulfotransferase family, cytosolic, 1A, phenol-preferring, member 4
DB00783	estradiol	G03CA01,G03CA03,L02AA02,L02AA03	SULT1B1	Unknown	27284	sulfotransferase family, cytosolic, 1B, member 1
DB00783	estradiol	G03CA01,G03CA03,L02AA02,L02AA03	SULT1C4	Unknown	27233	sulfotransferase family, cytosolic, 1C, member 4
DB00783	estradiol	G03CA01,G03CA03,L02AA02,L02AA03	SULT2A1	Unknown	6822	sulfotransferase family, cytosolic, 2A, dehydroepiandrosterone (DHEA)-preferring, member 1
DB00783	estradiol	G03CA01,G03CA03,L02AA02,L02AA03	SULT2B1	Unknown	6820	sulfotransferase family, cytosolic, 2B, member 1
DB00783	estradiol	G03CA01,G03CA03,L02AA02,L02AA03	SULT4A1	Unknown	25830	sulfotransferase family 4A, member 1
DB00783	estradiol	G03CA01,G03CA03,L02AA02,L02AA03	SULT6B1	Predicted	391365	sulfotransferase family, cytosolic, 6B, member 1
DB00783	estradiol	G03CA01,G03CA03,L02AA02,L02AA03	ERBB2	Predicted	2064	v-erb-b2 erythroblastic leukemia viral oncogene homolog 2, neuro/glioblastoma derived oncogene homolog (avian)
DB01190	clindamycin	D10AF01,G01AA10,J01FF01	NR1I2	Unknown	8856	nuclear receptor subfamily 1, group I, member 2
DB01406	danazol	G03XA01	ESR1	Unknown	2099	estrogen receptor 1
DB01406	danazol	G03XA01	AR	Unknown	367	androgen receptor
DB01406	danazol	G03XA01	GNRHR	Unknown	2798	gonadotropin-releasing hormone receptor
DB01406	danazol	G03XA01	PGR	Unknown	5241	progesterone receptor
DB01406	danazol	G03XA01	CCL2	Experimental_Validation	6347	chemokine (C-C motif) ligand 2
DB00887	bumetanide	C03CA02	SLC12A5	Predicted	57468	solute carrier family 12 (potassium/chloride transporter), member 5
DB00887	bumetanide	C03CA02	SLC12A2	Predicted	6558	solute carrier family 12 (sodium/potassium/chloride transporters), member 2
DB00887	bumetanide	C03CA02	SLC12A1	Unknown	6557	solute carrier family 12 (sodium/potassium/chloride transporters), member 1
DB00887	bumetanide	C03CA02	SLC12A4	Predicted	6560	solute carrier family 12 (potassium/chloride transporters), member 4
DB00887	bumetanide	C03CA02	CFTR	Predicted	1080	cystic fibrosis transmembrane conductance regulator (ATP-binding cassette sub-family C, member 7)
DB00887	bumetanide	C03CA02	SCNN1A	Predicted	6337	sodium channel, non-voltage-gated 1 alpha subunit
DB00887	bumetanide	C03CA02	SCNN1B	Unknown	6338	sodium channel, non-voltage-gated 1, beta subunit
DB00887	bumetanide	C03CA02	SCNN1G	Unknown	6340	sodium channel, non-voltage-gated 1, gamma subunit
DB00887	bumetanide	C03CA02	SLC12A3	Predicted	6559	solute carrier family 12 (sodium/chloride transporters), member 3
DB00356	chlorzoxazone	M03BB03	KCNMA1	Unknown	3778	potassium large conductance calcium-activated channel, subfamily M, alpha member 1
DB00262	carmustine	L01AD01	GSR	Predicted	2936	glutathione reductase
DB00262	carmustine	L01AD01	MGMT	Unknown	4255	O-6-methylguanine-DNA methyltransferase
DB00501	cimetidine	A02BA01	HRH2	Unknown	3274	histamine receptor H2
DB00501	cimetidine	A02BA01	SLC22A8	Unknown	9376	solute carrier family 22 (organic anion transporter), member 8
DB00501	cimetidine	A02BA01	KCNH2	Predicted	3757	potassium voltage-gated channel, subfamily H (eag-related), member 2
DB00501	cimetidine	A02BA01	SLC22A6	Unknown	9356	solute carrier family 22 (organic anion transporter), member 6
DB00501	cimetidine	A02BA01	SLCO1B1	Unknown	10599	solute carrier organic anion transporter family, member 1B1
DB00501	cimetidine	A02BA01	SLCO1B3	Unknown	28234	solute carrier organic anion transporter family, member 1B3
DB00501	cimetidine	A02BA01	SLC22A2	Predicted	6582	solute carrier family 22 (organic cation transporter), member 2
DB00794	primidone	D08AC04,S03AA05,S01AX08,R01AX07,R02AA18	GABRA2	Unknown	2555	gamma-aminobutyric acid (GABA) A receptor, alpha 2
DB00794	primidone	D08AC04,S03AA05,S01AX08,R01AX07,R02AA18	GABRA5	Unknown	2558	gamma-aminobutyric acid (GABA) A receptor, alpha 5
DB00794	primidone	D08AC04,S03AA05,S01AX08,R01AX07,R02AA18	GABRA4	Unknown	2557	gamma-aminobutyric acid (GABA) A receptor, alpha 4
DB00794	primidone	D08AC04,S03AA05,S01AX08,R01AX07,R02AA18	GABRA3	Unknown	2556	gamma-aminobutyric acid (GABA) A receptor, alpha 3
DB00794	primidone	D08AC04,S03AA05,S01AX08,R01AX07,R02AA18	GABRA6	Unknown	2559	gamma-aminobutyric acid (GABA) A receptor, alpha 6
DB00794	primidone	D08AC04,S03AA05,S01AX08,R01AX07,R02AA18	GABRA1	Unknown	2554	gamma-aminobutyric acid (GABA) A receptor, alpha 1
DB00794	primidone	D08AC04,S03AA05,S01AX08,R01AX07,R02AA18	GRIK2	Predicted	2898	glutamate receptor, ionotropic, kainate 2
DB00794	primidone	D08AC04,S03AA05,S01AX08,R01AX07,R02AA18	GRIA2	Unknown	2891	glutamate receptor, ionotropic, AMPA 2
DB00794	primidone	D08AC04,S03AA05,S01AX08,R01AX07,R02AA18	CHRNA4	Unknown	1137	cholinergic receptor, nicotinic, alpha 4 (neuronal)
DB00794	primidone	D08AC04,S03AA05,S01AX08,R01AX07,R02AA18	CHRNA7	Unknown	1139	cholinergic receptor, nicotinic, alpha 7 (neuronal)
DB00877	sirolimus	L04AA10	FKBP1A	Predicted	2280	FK506 binding protein 1A, 12kDa
DB00877	sirolimus	L04AA10	FGF2	Unknown	2247	fibroblast growth factor 2 (basic)
DB00877	sirolimus	L04AA10	MTOR	Predicted	2475	mechanistic target of rapamycin (serine/threonine kinase)
DB00877	sirolimus	L04AA10	SLCO1B3	Unknown	28234	solute carrier organic anion transporter family, member 1B3
DB00877	sirolimus	L04AA10	SLCO1B1	Unknown	10599	solute carrier organic anion transporter family, member 1B1
DB00877	sirolimus	L04AA10	CCR5	Unknown	1234	chemokine (C-C motif) receptor 5 (gene/pseudogene)
DB00877	sirolimus	L04AA10	FBXW7	Predicted	55294	F-box and WD repeat domain containing 7, E3 ubiquitin protein ligase
DB00877	sirolimus	L04AA10	PTEN	Predicted	5728	phosphatase and tensin homolog
DB00877	sirolimus	L04AA10	EIF4B	Predicted	1975	eukaryotic translation initiation factor 4B
DB00877	sirolimus	L04AA10	AKT1	Unknown	207	v-akt murine thymoma viral oncogene homolog 1
DB00877	sirolimus	L04AA10	EIF4A1	Predicted	1973	eukaryotic translation initiation factor 4A1
DB00877	sirolimus	L04AA10	EIF4E	Predicted	1977	eukaryotic translation initiation factor 4E
DB00877	sirolimus	L04AA10	EIF4EBP1	Predicted	1978	eukaryotic translation initiation factor 4E binding protein 1
DB00877	sirolimus	L04AA10	EIF4G1	Predicted	1981	eukaryotic translation initiation factor 4 gamma, 1
DB00877	sirolimus	L04AA10	GH1	Unknown	2688	growth hormone 1
DB00877	sirolimus	L04AA10	GHR	Unknown	2690	growth hormone receptor
DB00877	sirolimus	L04AA10	IRS1	Unknown	3667	insulin receptor substrate 1
DB00877	sirolimus	L04AA10	MKNK1	Predicted	8569	MAP kinase interacting serine/threonine kinase 1
DB00877	sirolimus	L04AA10	PABPC1	Predicted	26986	poly(A) binding protein, cytoplasmic 1
DB00877	sirolimus	L04AA10	PDK2	Predicted	5164	pyruvate dehydrogenase kinase, isozyme 2
DB00877	sirolimus	L04AA10	PDPK1	Unknown	5170	3-phosphoinositide dependent protein kinase-1
DB00877	sirolimus	L04AA10	PIK3CA	Predicted	5290	phosphatidylinositol-4,5-bisphosphate 3-kinase, catalytic subunit alpha
DB00877	sirolimus	L04AA10	PIK3R1	Unknown	5295	phosphoinositide-3-kinase, regulatory subunit 1 (alpha)
DB00877	sirolimus	L04AA10	PSMC4	Predicted	5704	proteasome (prosome, macropain) 26S subunit, ATPase, 4
DB00877	sirolimus	L04AA10	RPS6KB1	Predicted	6198	ribosomal protein S6 kinase, 70kDa, polypeptide 1
DB00877	sirolimus	L04AA10	EIF3A	Predicted	8661	eukaryotic translation initiation factor 3, subunit A
DB00877	sirolimus	L04AA10	PPP2R5D	Predicted	5528	protein phosphatase 2, regulatory subunit B', delta
DB00877	sirolimus	L04AA10	RHEB	Predicted	6009	Ras homolog enriched in brain
DB00877	sirolimus	L04AA10	RPS6	Predicted	6194	ribosomal protein S6
DB00877	sirolimus	L04AA10	TSC1	Predicted	7248	tuberous sclerosis 1
DB00877	sirolimus	L04AA10	TSC2	Predicted	7249	tuberous sclerosis 2
DB00877	sirolimus	L04AA10	EEF2	Predicted	1938	eukaryotic translation elongation factor 2
DB00877	sirolimus	L04AA10	INS	Unknown	3630	insulin
DB00877	sirolimus	L04AA10	INSR	Unknown	3643	insulin receptor
DB00877	sirolimus	L04AA10	MAP3K5	Predicted	4217	mitogen-activated protein kinase kinase kinase 5
DB00877	sirolimus	L04AA10	PPP5C	Predicted	5536	protein phosphatase 5, catalytic subunit
DB00877	sirolimus	L04AA10	PRKAB1	Predicted	5564	protein kinase, AMP-activated, beta 1 non-catalytic subunit
DB00877	sirolimus	L04AA10	MAPK1	Predicted	5594	mitogen-activated protein kinase 1
DB00877	sirolimus	L04AA10	MAPK14	Predicted	1432	mitogen-activated protein kinase 14
DB00877	sirolimus	L04AA10	MAPK3	Predicted	5595	mitogen-activated protein kinase 3
DB00877	sirolimus	L04AA10	PPP2CA	Predicted	5515	protein phosphatase 2, catalytic subunit, alpha isozyme
DB00877	sirolimus	L04AA10	PRKCA	Unknown	5578	protein kinase C, alpha
DB00877	sirolimus	L04AA10	EIF2B5	Predicted	8893	eukaryotic translation initiation factor 2B, subunit 5 epsilon, 82kDa
DB00877	sirolimus	L04AA10	EIF2S1	Predicted	1965	eukaryotic translation initiation factor 2, subunit 1 alpha, 35kDa
DB00877	sirolimus	L04AA10	EIF2S2	Predicted	8894	eukaryotic translation initiation factor 2, subunit 2 beta, 38kDa
DB00877	sirolimus	L04AA10	EIF2S3	Predicted	1968	eukaryotic translation initiation factor 2, subunit 3 gamma, 52kDa
DB00877	sirolimus	L04AA10	GSK3B	Predicted	2932	glycogen synthase kinase 3 beta
DB00877	sirolimus	L04AA10	IGF1	Unknown	3479	insulin-like growth factor 1 (somatomedin C)
DB00877	sirolimus	L04AA10	IGF1R	Predicted	3480	insulin-like growth factor 1 receptor
DB00877	sirolimus	L04AA10	INPPL1	Predicted	3636	inositol polyphosphate phosphatase-like 1
DB00877	sirolimus	L04AA10	ABCG2	Predicted	9429	ATP-binding cassette, sub-family G (WHITE), member 2
DB00877	sirolimus	L04AA10	RCAN1	Predicted	1827	regulator of calcineurin 1
DB00877	sirolimus	L04AA10	SLC30A8	Unknown	169026	solute carrier family 30 (zinc transporter), member 8
DB00877	sirolimus	L04AA10	KDR	Unknown	3791	kinase insert domain receptor (a type III receptor tyrosine kinase)
DB08437	puromycin	N/A	RPL10L	Unknown	140801	ribosomal protein L10-like
DB08437	puromycin	N/A	RPL13A	Predicted	23521	ribosomal protein L13a
DB08437	puromycin	N/A	RPL23	Predicted	9349	ribosomal protein L23
DB08437	puromycin	N/A	RPL15	Predicted	6138	ribosomal protein L15
DB08437	puromycin	N/A	RPL19	Predicted	6143	ribosomal protein L19
DB08437	puromycin	N/A	RPL23A	Predicted	6147	ribosomal protein L23a
DB08437	puromycin	N/A	RSL24D1	Predicted	51187	ribosomal L24 domain containing 1
DB08437	puromycin	N/A	RPL26L1	Predicted	51121	ribosomal protein L26-like 1
DB08437	puromycin	N/A	RPL8	Predicted	6132	ribosomal protein L8
DB08437	puromycin	N/A	RPL37	Predicted	6167	ribosomal protein L37
DB08437	puromycin	N/A	RPL3	Predicted	6122	ribosomal protein L3
DB08437	puromycin	N/A	RPL11	Predicted	6135	ribosomal protein L11
DB08437	puromycin	N/A	NHP2L1	Predicted	4809	NHP2 non-histone chromosome protein 2-like 1 (S. cerevisiae)
DB01094	hesperetin	N/A	SOAT1	Experimental_Validation	6646	sterol O-acyltransferase 1
DB01094	hesperetin	N/A	MTTP	Predicted	4547	microsomal triglyceride transfer protein
DB01146	diphenylpyraline	N/A	HRH1	Predicted	3269	histamine receptor H1
DB01146	diphenylpyraline	N/A	SLC6A3	Unknown	6531	solute carrier family 6 (neurotransmitter transporter, dopamine), member 3
DB01013	clobetasol	D07AD01	NR3C1	Predicted	2908	nuclear receptor subfamily 3, group C, member 1 (glucocorticoid receptor)
DB00711	diethylcarbamazine	P02CB02	PTGS1	Predicted	5742	prostaglandin-endoperoxide synthase 1 (prostaglandin G/H synthase and cyclooxygenase)
DB00711	diethylcarbamazine	P02CB02	ALOX5	Unknown	240	arachidonate 5-lipoxygenase
DB02010	staurosporine	N/A	LCK	Predicted	3932	lymphocyte-specific protein tyrosine kinase
DB02010	staurosporine	N/A	GSK3B	Predicted	2932	glycogen synthase kinase 3 beta
DB02010	staurosporine	N/A	PDPK1	Unknown	5170	3-phosphoinositide dependent protein kinase-1
DB02010	staurosporine	N/A	CDK2	Predicted	1017	cyclin-dependent kinase 2
DB02010	staurosporine	N/A	PIM1	Experimental_Validation	5292	pim-1 oncogene
DB02010	staurosporine	N/A	ZAP70	Predicted	7535	zeta-chain (TCR) associated protein kinase 70kDa
DB02010	staurosporine	N/A	PIK3CG	Unknown	5294	phosphatidylinositol-4,5-bisphosphate 3-kinase, catalytic subunit gamma
DB02010	staurosporine	N/A	SYK	Unknown	6850	spleen tyrosine kinase
DB02010	staurosporine	N/A	ITK	Unknown	3702	IL2-inducible T-cell kinase
DB02010	staurosporine	N/A	CSK	Predicted	1445	c-src tyrosine kinase
DB02010	staurosporine	N/A	MAPKAPK2	Unknown	9261	mitogen-activated protein kinase-activated protein kinase 2
DB02010	staurosporine	N/A	PRKCQ	Predicted	5588	protein kinase C, theta
DB02010	staurosporine	N/A	CTGF	Unknown	1490	connective tissue growth factor
DB02010	staurosporine	N/A	CYR61	Predicted	3491	cysteine-rich, angiogenic inducer, 61
DB02010	staurosporine	N/A	NT5E	Unknown	4907	5'-nucleotidase, ecto (CD73)
DB00253	medrysone	S01BA08	NR3C1	Predicted	2908	nuclear receptor subfamily 3, group C, member 1 (glucocorticoid receptor)
DB04839	cyproterone	G03HA01	AR	Unknown	367	androgen receptor
DB00750	prilocaine	N01BB04	SCN5A	Unknown	6331	sodium channel, voltage-gated, type V, alpha subunit
DB00391	sulpiride	N05AL01,N05AL07	DRD3	Unknown	1814	dopamine receptor D3
DB00391	sulpiride	N05AL01,N05AL07	DRD2	Unknown	1813	dopamine receptor D2
DB00947	fulvestrant	L02BA03	ESR1	Unknown	2099	estrogen receptor 1
DB00947	fulvestrant	L02BA03	ADORA1	Predicted	134	adenosine A1 receptor
DB00947	fulvestrant	L02BA03	ERBB2	Predicted	2064	v-erb-b2 erythroblastic leukemia viral oncogene homolog 2, neuro/glioblastoma derived oncogene homolog (avian)
DB00518	albendazole	P02CA03	TUBA1A	Unknown	7846	tubulin, alpha 1a
DB00518	albendazole	P02CA03	TUBB4B	Predicted	10383	tubulin, beta 4B class IVb
DB08313	nocodazole	N/A	HPGDS	Unknown	27306	hematopoietic prostaglandin D synthase
DB04574	estropipate	N/A	ESR1	Unknown	2099	estrogen receptor 1
DB04574	estropipate	N/A	ESR2	Predicted	2100	estrogen receptor 2 (ER beta)
DB00341	cetirizine	R06AE07,R06AE09	HRH1	Predicted	3269	histamine receptor H1
DB01092	ouabain	N/A	ATP1A1	Predicted	476	ATPase, Na+/K+ transporting, alpha 1 polypeptide
DB01092	ouabain	N/A	SLCO4C1	Unknown	353189	solute carrier organic anion transporter family, member 4C1
DB01092	ouabain	N/A	SLCO1B3	Unknown	28234	solute carrier organic anion transporter family, member 1B3
DB01092	ouabain	N/A	SLCO1A2	Unknown	6579	solute carrier organic anion transporter family, member 1A2
DB00600	monobenzone	N/A	TYR	Unknown	7299	tyrosinase
DB00896	rimexolone	H02AB12,S01BA13	NR3C1	Predicted	2908	nuclear receptor subfamily 3, group C, member 1 (glucocorticoid receptor)
DB00896	rimexolone	H02AB12,S01BA13	SMARCD1	Predicted	6602	SWI/SNF related, matrix associated, actin dependent regulator of chromatin, subfamily d, member 1
DB00896	rimexolone	H02AB12,S01BA13	ADRB2	Unknown	154	adrenoceptor beta 2, surface
DB00896	rimexolone	H02AB12,S01BA13	AGT	Experimental_Validation	183	angiotensinogen (serpin peptidase inhibitor, clade A, member 8)
DB00896	rimexolone	H02AB12,S01BA13	AKT1	Unknown	207	v-akt murine thymoma viral oncogene homolog 1
DB00896	rimexolone	H02AB12,S01BA13	ANXA1	Predicted	301	annexin A1
DB00896	rimexolone	H02AB12,S01BA13	SMARCE1	Predicted	6605	SWI/SNF related, matrix associated, actin dependent regulator of chromatin, subfamily e, member 1
DB00896	rimexolone	H02AB12,S01BA13	BDKRB2	Unknown	624	bradykinin receptor B2
DB00896	rimexolone	H02AB12,S01BA13	CAMK2B	Unknown	816	calcium/calmodulin-dependent protein kinase II beta
DB00896	rimexolone	H02AB12,S01BA13	CAV1	Unknown	857	caveolin 1, caveolae protein, 22kDa
DB00896	rimexolone	H02AB12,S01BA13	CORIN	Unknown	10699	corin, serine peptidase
DB00896	rimexolone	H02AB12,S01BA13	GNAS	Predicted	2778	GNAS complex locus
DB00896	rimexolone	H02AB12,S01BA13	GNB1	Predicted	2782	guanine nucleotide binding protein (G protein), beta polypeptide 1
DB00896	rimexolone	H02AB12,S01BA13	GNGT1	Predicted	2792	guanine nucleotide binding protein (G protein), gamma transducing activity polypeptide 1
DB00896	rimexolone	H02AB12,S01BA13	HSP90AA1	Predicted	3320	heat shock protein 90kDa alpha (cytosolic), class A member 1
DB00896	rimexolone	H02AB12,S01BA13	KNG1	Unknown	3827	kininogen 1
DB00896	rimexolone	H02AB12,S01BA13	NOS3	Predicted	4846	nitric oxide synthase 3 (endothelial cell)
DB00896	rimexolone	H02AB12,S01BA13	NPPA	Unknown	4878	natriuretic peptide A
DB00896	rimexolone	H02AB12,S01BA13	PDPK1	Unknown	5170	3-phosphoinositide dependent protein kinase-1
DB00896	rimexolone	H02AB12,S01BA13	PIK3CA	Predicted	5290	phosphatidylinositol-4,5-bisphosphate 3-kinase, catalytic subunit alpha
DB00896	rimexolone	H02AB12,S01BA13	PIK3R1	Unknown	5295	phosphoinositide-3-kinase, regulatory subunit 1 (alpha)
DB00896	rimexolone	H02AB12,S01BA13	RELA	Predicted	5970	v-rel reticuloendotheliosis viral oncogene homolog A (avian)
DB00896	rimexolone	H02AB12,S01BA13	ACTB	Predicted	60	actin, beta
DB00896	rimexolone	H02AB12,S01BA13	ARID1A	Predicted	8289	AT rich interactive domain 1A (SWI-like)
DB00896	rimexolone	H02AB12,S01BA13	GTF2A1	Predicted	2957	general transcription factor IIA, 1, 19/37kDa
DB00896	rimexolone	H02AB12,S01BA13	GTF2B	Predicted	2959	general transcription factor IIB
DB00896	rimexolone	H02AB12,S01BA13	GTF2E1	Predicted	2960	general transcription factor IIE, polypeptide 1, alpha 56kDa
DB00896	rimexolone	H02AB12,S01BA13	GTF2F1	Unknown	2962	general transcription factor IIF, polypeptide 1, 74kDa
DB00896	rimexolone	H02AB12,S01BA13	GTF3A	Unknown	2971	general transcription factor IIIA
DB00896	rimexolone	H02AB12,S01BA13	NF1	Predicted	4763	neurofibromin 1
DB00896	rimexolone	H02AB12,S01BA13	POLR2A	Predicted	5430	polymerase (RNA) II (DNA directed) polypeptide A, 220kDa
DB00896	rimexolone	H02AB12,S01BA13	SMARCA4	Predicted	6597	SWI/SNF related, matrix associated, actin dependent regulator of chromatin, subfamily a, member 4
DB00896	rimexolone	H02AB12,S01BA13	SMARCB1	Unknown	6598	SWI/SNF related, matrix associated, actin dependent regulator of chromatin, subfamily b, member 1
DB00896	rimexolone	H02AB12,S01BA13	SMARCC1	Predicted	6599	SWI/SNF related, matrix associated, actin dependent regulator of chromatin, subfamily c, member 1
DB00896	rimexolone	H02AB12,S01BA13	SMARCC2	Predicted	6601	SWI/SNF related, matrix associated, actin dependent regulator of chromatin, subfamily c, member 2
DB00809	tropicamide	S01FA06	CHRM3	Unknown	1131	cholinergic receptor, muscarinic 3
DB00809	tropicamide	S01FA06	CHRM1	Unknown	1128	cholinergic receptor, muscarinic 1
DB00809	tropicamide	S01FA06	CHRM4	Predicted	1132	cholinergic receptor, muscarinic 4
DB00809	tropicamide	S01FA06	CHRM2	Unknown	1129	cholinergic receptor, muscarinic 2
DB01183	naloxone	V03AB15	ESR1	Unknown	2099	estrogen receptor 1
DB01183	naloxone	V03AB15	OPRD1	Unknown	4985	opioid receptor, delta 1
DB01183	naloxone	V03AB15	OPRK1	Unknown	4986	opioid receptor, kappa 1
DB01183	naloxone	V03AB15	OPRM1	Experimental_Validation	4988	opioid receptor, mu 1
DB01183	naloxone	V03AB15	CREB1	Predicted	1385	cAMP responsive element binding protein 1
DB01183	naloxone	V03AB15	NR1I2	Unknown	8856	nuclear receptor subfamily 1, group I, member 2
DB01183	naloxone	V03AB15	HTR1A	Unknown	3350	5-hydroxytryptamine (serotonin) receptor 1A, G protein-coupled
DB01622	thioproperazine	N/A	DRD1	Unknown	1812	dopamine receptor D1
DB01622	thioproperazine	N/A	HTR1A	Unknown	3350	5-hydroxytryptamine (serotonin) receptor 1A, G protein-coupled
DB01622	thioproperazine	N/A	HTR2A	Unknown	3356	5-hydroxytryptamine (serotonin) receptor 2A, G protein-coupled
DB01622	thioproperazine	N/A	ADRA1A	Unknown	148	adrenoceptor alpha 1A
DB01622	thioproperazine	N/A	ADRA1B	Predicted	147	adrenoceptor alpha 1B
DB01622	thioproperazine	N/A	DRD2	Unknown	1813	dopamine receptor D2
DB02789	pregnenolone	N/A	SULT2B1	Unknown	6820	sulfotransferase family, cytosolic, 2B, member 1
DB00260	cycloserine	J04AB01	GFER	Predicted	2671	growth factor, augmenter of liver regeneration
DB01106	levocabastine	R01AC02,S01GX02	HRH1	Predicted	3269	histamine receptor H1
DB01106	levocabastine	R01AC02,S01GX02	NTSR2	Unknown	23620	neurotensin receptor 2
DB00505	tridihexethyl	N/A	CHRM3	Unknown	1131	cholinergic receptor, muscarinic 3
DB00505	tridihexethyl	N/A	CHRM1	Unknown	1128	cholinergic receptor, muscarinic 1
DB00505	tridihexethyl	N/A	CHRM2	Unknown	1129	cholinergic receptor, muscarinic 2
DB01667	8-azaguanine	N/A	PNP	Predicted	4860	purine nucleoside phosphorylase
DB04014	alsterpaullone	N/A	CDK5	Predicted	1020	cyclin-dependent kinase 5
DB04014	alsterpaullone	N/A	GSK3B	Predicted	2932	glycogen synthase kinase 3 beta
DB04014	alsterpaullone	N/A	CDK1	Predicted	983	cyclin-dependent kinase 1
DB00740	riluzole	N07XX02	SLC7A11	Predicted	23657	solute carrier family 7 (anionic amino acid transporter light chain, xc- system), member 11
DB00740	riluzole	N07XX02	SCN5A	Unknown	6331	sodium channel, voltage-gated, type V, alpha subunit
DB06777	chenodeoxycholic_acid	A05AA01	NR1H4	Experimental_Validation	9971	nuclear receptor subfamily 1, group H, member 4
DB00694	daunorubicin	L01DB02	TOP2A	Predicted	7153	topoisomerase (DNA) II alpha 170kDa
DB00694	daunorubicin	L01DB02	TOP2B	Predicted	7155	topoisomerase (DNA) II beta 180kDa
DB00694	daunorubicin	L01DB02	CBR1	Predicted	873	carbonyl reductase 1
DB00694	daunorubicin	L01DB02	SETD4	Predicted	54093	SET domain containing 4
DB00694	daunorubicin	L01DB02	ABCG2	Predicted	9429	ATP-binding cassette, sub-family G (WHITE), member 2
DB00694	daunorubicin	L01DB02	DCK	Predicted	1633	deoxycytidine kinase
DB00694	daunorubicin	L01DB02	FLT3	Unknown	2322	fms-related tyrosine kinase 3
DB00694	daunorubicin	L01DB02	NPM1	Predicted	4869	nucleophosmin (nucleolar phosphoprotein B23, numatrin)
DB00694	daunorubicin	L01DB02	HIF1A	Predicted	3091	hypoxia inducible factor 1, alpha subunit (basic helix-loop-helix transcription factor)
DB00694	daunorubicin	L01DB02	MAN1B1	Predicted	11253	mannosidase, alpha, class 1B, member 1
DB00694	daunorubicin	L01DB02	NRP2	Unknown	8828	neuropilin 2
DB00694	daunorubicin	L01DB02	CBR3	Predicted	874	carbonyl reductase 3
DB00694	daunorubicin	L01DB02	GSTM1	Unknown	2944	glutathione S-transferase mu 1
DB00694	daunorubicin	L01DB02	GSTP1	Predicted	2950	glutathione S-transferase pi 1
DB00694	daunorubicin	L01DB02	GSTT1	Predicted	2952	glutathione S-transferase theta 1
DB00694	daunorubicin	L01DB02	MTHFR	Predicted	4524	methylenetetrahydrofolate reductase (NAD(P)H)
DB00694	daunorubicin	L01DB02	NR3C1	Predicted	2908	nuclear receptor subfamily 3, group C, member 1 (glucocorticoid receptor)
DB00694	daunorubicin	L01DB02	SLC19A1	Unknown	6573	solute carrier family 19 (folate transporter), member 1
DB00694	daunorubicin	L01DB02	TPMT	Predicted	7172	thiopurine S-methyltransferase
DB00694	daunorubicin	L01DB02	TYMS	Predicted	7298	thymidylate synthetase
DB00694	daunorubicin	L01DB02	VDR	Predicted	7421	vitamin D (1,25- dihydroxyvitamin D3) receptor
DB00694	daunorubicin	L01DB02	RPS9P1	Unknown	8410	ribosomal protein S9 pseudogene 1
DB00917	dinoprostone	G02AD02	PTGER1	Unknown	5731	prostaglandin E receptor 1 (subtype EP1), 42kDa
DB00917	dinoprostone	G02AD02	PTGER2	Unknown	5732	prostaglandin E receptor 2 (subtype EP2), 53kDa
DB00917	dinoprostone	G02AD02	PTGER3	Unknown	5733	prostaglandin E receptor 3 (subtype EP3)
DB00917	dinoprostone	G02AD02	PTGER4	Predicted	5734	prostaglandin E receptor 4 (subtype EP4)
DB00917	dinoprostone	G02AD02	SLCO1B1	Unknown	10599	solute carrier organic anion transporter family, member 1B1
DB00917	dinoprostone	G02AD02	ALOX5	Unknown	240	arachidonate 5-lipoxygenase
DB00917	dinoprostone	G02AD02	ALOX5AP	Unknown	241	arachidonate 5-lipoxygenase-activating protein
DB00917	dinoprostone	G02AD02	CYSLTR1	Unknown	10800	cysteinyl leukotriene receptor 1
DB00917	dinoprostone	G02AD02	CYSLTR2	Unknown	57105	cysteinyl leukotriene receptor 2
DB00917	dinoprostone	G02AD02	EPHX1	Predicted	2052	epoxide hydrolase 1, microsomal (xenobiotic)
DB00917	dinoprostone	G02AD02	MPO	Unknown	4353	myeloperoxidase
DB00917	dinoprostone	G02AD02	PLA2G1B	Unknown	5319	phospholipase A2, group IB (pancreas)
DB00917	dinoprostone	G02AD02	PLCB1	Unknown	23236	phospholipase C, beta 1 (phosphoinositide-specific)
DB00917	dinoprostone	G02AD02	PTGES	Predicted	9536	prostaglandin E synthase
DB00917	dinoprostone	G02AD02	PTGFR	Unknown	5737	prostaglandin F receptor (FP)
DB00917	dinoprostone	G02AD02	PTGIR	Unknown	5739	prostaglandin I2 (prostacyclin) receptor (IP)
DB00917	dinoprostone	G02AD02	PTGIS	Unknown	5740	prostaglandin I2 (prostacyclin) synthase
DB00917	dinoprostone	G02AD02	PTGS1	Predicted	5742	prostaglandin-endoperoxide synthase 1 (prostaglandin G/H synthase and cyclooxygenase)
DB00917	dinoprostone	G02AD02	TBXA2R	Predicted	6915	thromboxane A2 receptor
DB00917	dinoprostone	G02AD02	TBXAS1	Predicted	6916	thromboxane A synthase 1 (platelet)
DB04573	estriol	N/A	ESR1	Unknown	2099	estrogen receptor 1
DB04573	estriol	N/A	ESR2	Predicted	2100	estrogen receptor 2 (ER beta)
DB04573	estriol	N/A	NR1I2	Unknown	8856	nuclear receptor subfamily 1, group I, member 2
DB00892	oxybuprocaine	N/A	SCN10A	Unknown	6336	sodium channel, voltage-gated, type X, alpha subunit
DB00805	minaprine	N/A	DRD1	Unknown	1812	dopamine receptor D1
DB00805	minaprine	N/A	CHRM1	Unknown	1128	cholinergic receptor, muscarinic 1
DB00805	minaprine	N/A	HTR2B	Predicted	3357	5-hydroxytryptamine (serotonin) receptor 2B, G protein-coupled
DB00805	minaprine	N/A	ACHE	Predicted	43	acetylcholinesterase
DB00805	minaprine	N/A	HTR2A	Unknown	3356	5-hydroxytryptamine (serotonin) receptor 2A, G protein-coupled
DB00805	minaprine	N/A	HTR2C	Unknown	3358	5-hydroxytryptamine (serotonin) receptor 2C, G protein-coupled
DB00805	minaprine	N/A	SLC6A4	Unknown	6532	solute carrier family 6 (neurotransmitter transporter, serotonin), member 4
DB00805	minaprine	N/A	DRD2	Unknown	1813	dopamine receptor D2
DB00805	minaprine	N/A	MAOA	Predicted	4128	monoamine oxidase A
DB01645	genistein	N/A	ESR1	Unknown	2099	estrogen receptor 1
DB01645	genistein	N/A	TOP2A	Predicted	7153	topoisomerase (DNA) II alpha 170kDa
DB01645	genistein	N/A	ESR2	Predicted	2100	estrogen receptor 2 (ER beta)
DB01645	genistein	N/A	PTK2B	Predicted	2185	protein tyrosine kinase 2 beta
DB01645	genistein	N/A	NCOA1	Unknown	8648	nuclear receptor coactivator 1
DB01645	genistein	N/A	NCOA2	Predicted	10499	nuclear receptor coactivator 2
DB07374	anisomycin	N/A	RPL10L	Unknown	140801	ribosomal protein L10-like
DB07374	anisomycin	N/A	RPL13A	Predicted	23521	ribosomal protein L13a
DB07374	anisomycin	N/A	RPL23	Predicted	9349	ribosomal protein L23
DB07374	anisomycin	N/A	RPL15	Predicted	6138	ribosomal protein L15
DB07374	anisomycin	N/A	RPL19	Predicted	6143	ribosomal protein L19
DB07374	anisomycin	N/A	RPL23A	Predicted	6147	ribosomal protein L23a
DB07374	anisomycin	N/A	RSL24D1	Predicted	51187	ribosomal L24 domain containing 1
DB07374	anisomycin	N/A	RPL26L1	Predicted	51121	ribosomal protein L26-like 1
DB07374	anisomycin	N/A	RPL8	Predicted	6132	ribosomal protein L8
DB07374	anisomycin	N/A	RPL37	Predicted	6167	ribosomal protein L37
DB07374	anisomycin	N/A	RPL3	Predicted	6122	ribosomal protein L3
DB07374	anisomycin	N/A	RPL11	Predicted	6135	ribosomal protein L11
DB07374	anisomycin	N/A	NHP2L1	Predicted	4809	NHP2 non-histone chromosome protein 2-like 1 (S. cerevisiae)
DB01624	zuclopenthixol	N/A	DRD1	Unknown	1812	dopamine receptor D1
DB01624	zuclopenthixol	N/A	DRD5	Unknown	1816	dopamine receptor D5
DB01624	zuclopenthixol	N/A	ADRA2A	Unknown	150	adrenoceptor alpha 2A
DB01624	zuclopenthixol	N/A	HTR2A	Unknown	3356	5-hydroxytryptamine (serotonin) receptor 2A, G protein-coupled
DB01624	zuclopenthixol	N/A	ADRA1A	Unknown	148	adrenoceptor alpha 1A
DB01624	zuclopenthixol	N/A	DRD2	Unknown	1813	dopamine receptor D2
DB04825	prenylamine	N/A	CALM1	Predicted	801	calmodulin 1 (phosphorylase kinase, delta)
DB04557	arachidonic_acid	N/A	PTGS1	Predicted	5742	prostaglandin-endoperoxide synthase 1 (prostaglandin G/H synthase and cyclooxygenase)
DB01006	letrozole	L02BG04	CCNB1	Predicted	891	cyclin B1
DB01006	letrozole	L02BG04	CCND1	Experimental_Validation	595	cyclin D1
DB01006	letrozole	L02BG04	COL3A1	Unknown	1281	collagen, type III, alpha 1
DB01006	letrozole	L02BG04	COLEC12	Unknown	81035	collectin sub-family member 12
DB01006	letrozole	L02BG04	CTSK	Predicted	1513	cathepsin K
DB01006	letrozole	L02BG04	CYR61	Predicted	3491	cysteine-rich, angiogenic inducer, 61
DB01006	letrozole	L02BG04	DCN	Unknown	1634	decorin
DB01006	letrozole	L02BG04	DKK3	Unknown	27122	dickkopf WNT signaling pathway inhibitor 3
DB01006	letrozole	L02BG04	DUSP1	Predicted	1843	dual specificity phosphatase 1
DB01006	letrozole	L02BG04	EGR1	Predicted	1958	early growth response 1
DB01006	letrozole	L02BG04	GEM	Unknown	2669	GTP binding protein overexpressed in skeletal muscle
DB01006	letrozole	L02BG04	GPNMB	Unknown	10457	glycoprotein (transmembrane) nmb
DB01006	letrozole	L02BG04	HBB	Unknown	3043	hemoglobin, beta
DB01006	letrozole	L02BG04	HMGB2	Unknown	3148	high mobility group box 2
DB01006	letrozole	L02BG04	IRS1	Unknown	3667	insulin receptor substrate 1
DB01006	letrozole	L02BG04	KIAA0101	Predicted	9768	KIAA0101
DB01006	letrozole	L02BG04	MLF1IP	Predicted	79682	MLF1 interacting protein
DB01006	letrozole	L02BG04	MMP2	Predicted	4313	matrix metallopeptidase 2 (gelatinase A, 72kDa gelatinase, 72kDa type IV collagenase)
DB01006	letrozole	L02BG04	NAT1	Predicted	9	N-acetyltransferase 1 (arylamine N-acetyltransferase)
DB01006	letrozole	L02BG04	NUSAP1	Predicted	51203	nucleolar and spindle associated protein 1
DB01006	letrozole	L02BG04	PHLDA2	Predicted	7262	pleckstrin homology-like domain, family A, member 2
DB01006	letrozole	L02BG04	SERPINA3	Unknown	12	serpin peptidase inhibitor, clade A (alpha-1 antiproteinase, antitrypsin), member 3
DB01006	letrozole	L02BG04	SERPINF1	Unknown	5176	serpin peptidase inhibitor, clade F (alpha-2 antiplasmin, pigment epithelium derived factor), member 1
DB01006	letrozole	L02BG04	SFRP4	Predicted	6424	secreted frizzled-related protein 4
DB01006	letrozole	L02BG04	TFF3	Unknown	7033	trefoil factor 3 (intestinal)
DB01006	letrozole	L02BG04	TPBG	Predicted	7162	trophoblast glycoprotein
DB01006	letrozole	L02BG04	ZWINT	Predicted	11130	ZW10 interacting kinetochore protein
DB02424	geldanamycin	N/A	HSP90AA1	Predicted	3320	heat shock protein 90kDa alpha (cytosolic), class A member 1
DB02424	geldanamycin	N/A	HSP90AB1	Predicted	3326	heat shock protein 90kDa alpha (cytosolic), class B member 1
DB02424	geldanamycin	N/A	EGFR	Unknown	1956	epidermal growth factor receptor
DB00834	mifepristone	G03XB01	PGR	Unknown	5241	progesterone receptor
DB00834	mifepristone	G03XB01	NR3C1	Predicted	2908	nuclear receptor subfamily 3, group C, member 1 (glucocorticoid receptor)
DB00834	mifepristone	G03XB01	SLCO1B1	Unknown	10599	solute carrier organic anion transporter family, member 1B1
DB00834	mifepristone	G03XB01	NR1I2	Unknown	8856	nuclear receptor subfamily 1, group I, member 2
DB00834	mifepristone	G03XB01	BRCA1	Predicted	672	breast cancer 1, early onset
DB00834	mifepristone	G03XB01	ESR1	Unknown	2099	estrogen receptor 1
DB02546	vorinostat	N/A	HDAC8	Predicted	55869	histone deacetylase 8
DB02546	vorinostat	N/A	HDAC1	Predicted	3065	histone deacetylase 1
DB02546	vorinostat	N/A	HDAC2	Predicted	3066	histone deacetylase 2
DB02546	vorinostat	N/A	HDAC3	Predicted	8841	histone deacetylase 3
DB02546	vorinostat	N/A	HDAC6	Predicted	10013	histone deacetylase 6
DB02546	vorinostat	N/A	RAD23B	Predicted	5887	RAD23 homolog B (S. cerevisiae)
DB04552	niflumic_acid	N/A	PTGS1	Predicted	5742	prostaglandin-endoperoxide synthase 1 (prostaglandin G/H synthase and cyclooxygenase)
DB04552	niflumic_acid	N/A	PTGS2	Experimental_Validation	5743	prostaglandin-endoperoxide synthase 2 (prostaglandin G/H synthase and cyclooxygenase)
DB04552	niflumic_acid	N/A	PLA2G4A	Predicted	5321	phospholipase A2, group IVA (cytosolic, calcium-dependent)
DB04552	niflumic_acid	N/A	CLCNKA	Unknown	1187	chloride channel, voltage-sensitive Ka
DB04552	niflumic_acid	N/A	PLA2G1B	Unknown	5319	phospholipase A2, group IB (pancreas)
DB01426	ajmaline	C01BA05,C01BA08	SCN5A	Unknown	6331	sodium channel, voltage-gated, type V, alpha subunit
DB01127	econazole	D01AC03,G01AF05	NR1I2	Unknown	8856	nuclear receptor subfamily 1, group I, member 2
